# Supplementary material for: 2-(4-Chloro­phen­yl)-2-oxoethyl 4-hy­droxy­benzoate
Source: Acta Crystallogr Sect E Struct Rep Online. 2011 Sep 17;67(Pt 10):o2682. doi: 10.1107/S1600536811037500 (PMC3201459; doi:10.1107/S1600536811037500)
Supplement: Supplementary file 2 [file e-67-o2682-Isup2.hkl]

# 
# h,k,l, Fc-squared, Fo-squared, sigma(Fo-squared) and status flag 
# 
data_I
_shelx_title ' pk01m in P21 (RT)' 
_shelx_refln_list_code          4 
_shelx_F_calc_maximum       88.54 
_exptl_crystal_F_000       300.00 
_reflns_d_resolution_high  0.7107 
 
loop_ 
 _symmetry_equiv_pos_as_xyz 
 'x, y, z' 
 '-x, y+1/2, -z' 
 
_cell_length_a     5.5307 
_cell_length_b     8.1324 
_cell_length_c    14.8570 
_cell_angle_alpha  90.000 
_cell_angle_beta   95.120 
_cell_angle_gamma  90.000 
 
_shelx_F_squared_multiplier     1.000 
 
loop_ 
 _refln_index_h 
 _refln_index_k 
 _refln_index_l 
 _refln_F_squared_calc 
 _refln_F_squared_meas 
 _refln_F_squared_sigma 
 _refln_observed_status 
   1 -11   0        1.96        1.99      0.78 o 
   2 -11   0        0.19        0.90      1.21 o 
   0 -10   0        8.90        8.31      1.30 o 
   1 -10   0        9.00        9.71      1.32 o 
   2 -10   0        0.12       -0.52      0.60 o 
   3 -10   0        0.88        0.68      1.22 o 
   1  -9   0        6.70        8.44      0.87 o 
   2  -9   0        1.03        1.39      0.65 o 
   3  -9   0       11.34       13.36      1.96 o 
   4  -9   0        1.02        0.99      1.30 o 
   0  -8   0       74.24       67.94      2.90 o 
   1  -8   0        6.15        6.37      0.74 o 
   2  -8   0        0.61        0.45      0.50 o 
   3  -8   0       13.70       13.34      1.22 o 
   4  -8   0        5.96        9.60      2.16 o 
   5  -8   0        0.32        2.30      1.60 o 
   1  -7   0       38.70       38.05      1.43 o 
   2  -7   0       20.24       19.51      1.32 o 
   3  -7   0        6.33        6.84      0.87 o 
   4  -7   0        7.95        7.09      1.83 o 
   5  -7   0        1.20        2.87      1.61 o 
   6  -7   0        0.40        0.86      1.58 o 
   0  -6   0      292.63      275.12      7.61 o 
   1  -6   0      204.55      200.47      4.15 o 
   2  -6   0        1.30        2.38      0.54 o 
   3  -6   0       45.95       43.85      1.72 o 
   4  -6   0        7.15        7.47      1.08 o 
   5  -6   0        1.81        1.65      1.44 o 
   6  -6   0        0.10        0.71      1.44 o 
   1  -5   0        5.63        7.85      0.59 o 
   2  -5   0      146.72      156.80      5.93 o 
   3  -5   0      123.50      123.68      4.20 o 
   4  -5   0        9.03        7.96      1.00 o 
   5  -5   0        3.27        3.80      1.73 o 
   6  -5   0        5.47        4.01      1.77 o 
   0  -4   0     1478.00     1552.30     37.61 o 
   1  -4   0      467.44      498.25     10.21 o 
   2  -4   0      149.69      147.38      5.68 o 
   3  -4   0       16.20       18.35      2.11 o 
   4  -4   0       25.53       26.72      1.52 o 
   5  -4   0       25.37       28.76      1.74 o 
   6  -4   0        2.75        2.88      1.62 o 
   7  -4   0        0.87       -0.73      1.38 o 
   1  -3   0      224.63      230.58      5.98 o 
   2  -3   0      580.92      550.77     44.53 o 
   3  -3   0        1.65        1.54      0.26 o 
   4  -3   0        1.66        1.84      0.43 o 
   5  -3   0       67.84       69.02      2.43 o 
   6  -3   0       50.91       54.84      1.80 o 
   7  -3   0        1.18        1.28      0.70 o 
   0  -2   0      265.53      250.33      6.38 o 
   1  -2   0     1268.45     1366.65     43.41 o 
   2  -2   0      113.94      118.47      3.42 o 
   3  -2   0      223.03      222.39      4.55 o 
   4  -2   0      145.28      143.02      4.43 o 
   5  -2   0       23.18       22.41      1.06 o 
   6  -2   0       10.99        9.87      0.90 o 
   7  -2   0        0.05        0.57      1.15 o 
   1  -1   0      463.10      451.27     10.44 o 
   2  -1   0      523.06      511.96     12.68 o 
   3  -1   0      256.46      268.39      5.32 o 
   4  -1   0       21.63       20.03      1.31 o 
   5  -1   0        1.08        1.72      0.51 o 
   6  -1   0        1.19       -0.52      0.52 o 
   7  -1   0        4.26        4.12      0.90 o 
   1   0   0      281.04      292.44     10.68 o 
   2   0   0      533.92      556.54     12.99 o 
   3   0   0       16.36       14.99      1.93 o 
   4   0   0      339.83      349.82      8.64 o 
   5   0   0        0.71        2.16      0.53 o 
   6   0   0        1.57        0.70      0.53 o 
   7   0   0        2.47        2.69      1.32 o 
   1   1   0      467.22      461.25     16.40 o 
   2   1   0      527.84      522.99     18.79 o 
   3   1   0      252.63      259.03      6.48 o 
   4   1   0       22.31       23.08      1.21 o 
   5   1   0        0.99        1.16      0.98 o 
   6   1   0        1.23        0.79      0.57 o 
   7   1   0        4.32        4.74      1.28 o 
   1   2   0     1260.10     1293.86     47.66 o 
   2   2   0      119.17      120.89      4.89 o 
   3   2   0      225.88      222.95      5.53 o 
   4   2   0      147.22      148.25      3.99 o 
   5   2   0       23.04       24.03      1.43 o 
   6   2   0       10.94        9.74      1.54 o 
   7   2   0        0.06        0.30      0.82 o 
   1   3   0      227.09      231.64      8.92 o 
   2   3   0      575.39      581.02     20.77 o 
   3   3   0        1.45        1.44      1.04 o 
   4   3   0        1.62        1.19      1.07 o 
   5   3   0       68.76       69.60      3.85 o 
   7   3   0        1.17        2.85      1.41 o 
   0   4   0     1493.64     1529.92     55.97 o 
   1   4   0      467.72      450.14     18.05 o 
   2   4   0      151.25      148.52      6.25 o 
   3   4   0       16.56       20.37      2.06 o 
   4   4   0       24.57       24.00      2.59 o 
   1   5   0        5.42        5.21      1.06 o 
   2   5   0      148.13      136.06      6.30 o 
   3   5   0      122.88      115.41      5.78 o 
   4   5   0        8.73        4.86      1.71 o 
   0   6   0      283.43      268.86     11.35 o 
   1   6   0      209.51      205.31      8.62 o 
   2   6   0        1.80        4.69      1.27 o 
   3   6   0       47.64       47.38      3.37 o 
   1   7   0       38.29       40.04      2.94 o 
   2   7   0       19.72       25.49      2.33 o 
   3   7   0        6.54        5.65      1.62 o 
   0   8   0       73.19       72.13      4.46 o 
   1   8   0        6.28        7.12      1.20 o 
   2   8   0        0.64        1.31      1.06 o 
   1   9   0        6.70        9.35      1.39 o 
   2   9   0        1.10        2.37      2.03 o 
   0  10   0        9.25       14.48      2.40 o 
   1  10   0        8.76       10.72      1.50 o 
   2  10   0        0.10       -0.47      1.19 o 
   1  11   0        1.92        7.34      4.27 o 
   2  11   0        0.18        3.67      1.73 o 
  -2 -11   1        0.99        1.60      1.05 o 
  -1 -11   1        0.07       -0.19      0.79 o 
   0 -11   1        1.70        2.04      0.71 o 
   1 -11   1        2.10        2.45      0.83 o 
   2 -11   1        0.30       -0.35      1.23 o 
  -3 -10   1        0.06        0.18      0.84 o 
  -2 -10   1       14.80       15.61      1.83 o 
  -1 -10   1        5.63        7.47      1.36 o 
   0 -10   1        7.68        7.57      0.89 o 
   1 -10   1        7.10       10.15      1.52 o 
   2 -10   1        0.32        0.63      0.70 o 
   3 -10   1        0.71        0.08      0.96 o 
  -4  -9   1        4.86        3.53      1.23 o 
  -3  -9   1        5.93        8.96      1.48 o 
  -2  -9   1       14.48       17.22      2.47 o 
  -1  -9   1        7.45        6.55      0.80 o 
   0  -9   1       11.02       11.92      0.99 o 
   1  -9   1        1.31        1.76      0.57 o 
   2  -9   1        0.04        0.88      0.61 o 
   3  -9   1        3.04        5.52      0.98 o 
   4  -9   1        1.09        0.77      1.39 o 
  -5  -8   1        0.89        1.90      1.57 o 
  -4  -8   1        5.80        5.33      1.27 o 
  -3  -8   1       34.30       34.57      2.24 o 
  -2  -8   1        6.87        8.85      1.69 o 
  -1  -8   1        4.78        4.79      0.65 o 
   0  -8   1        5.33        5.75      0.69 o 
   1  -8   1       28.26       25.63      1.22 o 
   2  -8   1       12.89       11.96      1.13 o 
   3  -8   1        1.99        2.23      0.69 o 
   4  -8   1        0.22        1.23      1.17 o 
   5  -8   1        1.58        3.71      1.78 o 
  -6  -7   1        3.50        3.34      1.95 o 
  -5  -7   1        1.02        1.68      1.39 o 
  -4  -7   1        4.61        5.55      2.17 o 
  -3  -7   1       60.83       54.00      2.43 o 
  -2  -7   1       44.42       41.80      3.06 o 
  -1  -7   1       73.13       69.96      2.01 o 
   0  -7   1       91.29       92.20      6.24 o 
   1  -7   1      204.02      206.75      4.36 o 
   2  -7   1       39.21       41.51      1.73 o 
   3  -7   1       28.61       25.51      1.41 o 
   4  -7   1       12.20       11.89      1.42 o 
   5  -7   1        6.88        5.81      1.97 o 
   6  -7   1        0.03        0.32      1.64 o 
  -6  -6   1        0.22        0.39      1.48 o 
  -5  -6   1        1.36        0.98      1.33 o 
  -4  -6   1        5.93        4.95      1.42 o 
  -3  -6   1        1.46        1.27      0.57 o 
  -2  -6   1       38.10       36.83      1.53 o 
  -1  -6   1       52.16       52.69      1.56 o 
   0  -6   1      131.94      127.01      3.49 o 
   1  -6   1       30.97       31.45      1.73 o 
   2  -6   1       13.94       13.60      1.21 o 
   3  -6   1       12.00       13.25      1.07 o 
   4  -6   1       14.60       13.87      1.44 o 
   5  -6   1        1.39        1.64      0.78 o 
   6  -6   1        0.65       -1.22      1.27 o 
  -6  -5   1        0.12        0.73      1.33 o 
  -5  -5   1        8.77        9.44      2.10 o 
  -4  -5   1        5.39        4.95      0.83 o 
  -3  -5   1      178.05      174.48      5.18 o 
  -2  -5   1      132.77      123.03      3.83 o 
  -1  -5   1      105.10      103.17      3.08 o 
   0  -5   1       18.88       19.11      0.98 o 
   1  -5   1       36.10       36.55      1.15 o 
   2  -5   1       67.12       67.09      2.36 o 
   3  -5   1      104.77      107.14      2.92 o 
   4  -5   1       45.27       45.52      2.18 o 
   5  -5   1       10.21       11.91      1.49 o 
   6  -5   1        1.26        1.06      1.46 o 
  -7  -4   1        0.99        0.98      1.60 o 
  -6  -4   1        0.10       -0.29      1.29 o 
  -5  -4   1       35.46       33.29      1.82 o 
  -4  -4   1       37.22       40.49      1.88 o 
  -3  -4   1      255.47      262.39      6.74 o 
  -2  -4   1       52.38       48.52      2.51 o 
  -1  -4   1      738.98      787.94     16.13 o 
   0  -4   1      516.95      505.99      9.85 o 
   1  -4   1      138.83      137.99      4.30 o 
   2  -4   1      205.47      197.62      4.42 o 
   3  -4   1       52.10       50.57      2.07 o 
   4  -4   1       72.06       76.79      2.81 o 
   5  -4   1       26.63       23.78      1.65 o 
   6  -4   1        1.95        1.03      0.78 o 
   7  -4   1        0.69       -0.46      1.52 o 
  -7  -3   1        0.15       -0.57      0.57 o 
  -6  -3   1        2.36        2.22      1.14 o 
  -5  -3   1       59.76       61.67      1.80 o 
  -4  -3   1       46.24       47.11      1.34 o 
  -3  -3   1      135.31      130.47      3.86 o 
  -2  -3   1        7.40       11.43      1.12 o 
  -1  -3   1       68.63       77.34      3.26 o 
   0  -3   1      139.10      143.19      3.94 o 
   1  -3   1      189.43      201.95      7.88 o 
   2  -3   1     1061.90     1058.66     26.77 o 
   3  -3   1       88.70       87.54      2.04 o 
   4  -3   1       29.50       27.79      1.02 o 
   5  -3   1       32.21       35.02      1.31 o 
   6  -3   1       17.97       17.10      1.07 o 
   7  -3   1        1.37        2.37      0.80 o 
  -7  -2   1        1.46        0.92      0.83 o 
  -6  -2   1        4.48        2.86      0.69 o 
  -5  -2   1        4.64        5.90      0.66 o 
  -4  -2   1        2.16        1.69      0.52 o 
  -3  -2   1       30.80       33.06      0.98 o 
  -2  -2   1      489.07      477.38      9.55 o 
  -1  -2   1      481.33      463.11     15.74 o 
   0  -2   1       91.62      105.50      2.73 o 
   1  -2   1      352.33      345.19      8.73 o 
   2  -2   1      375.70      331.49     12.38 o 
   3  -2   1       68.42       63.34      2.15 o 
   4  -2   1       61.50       67.43      2.46 o 
   5  -2   1      158.29      164.67      3.85 o 
   6  -2   1        4.77        4.83      0.74 o 
   7  -2   1        0.89        0.92      0.76 o 
  -7  -1   1        1.74        1.11      0.78 o 
  -6  -1   1       10.92       11.22      1.05 o 
  -5  -1   1        0.00       -0.40      0.40 o 
  -4  -1   1       30.33       29.46      1.09 o 
  -3  -1   1       94.10       87.96      2.44 o 
  -2  -1   1      271.82      259.04      6.55 o 
  -1  -1   1     2353.55     2438.48     55.37 o 
   0  -1   1        0.92        0.64      0.25 o 
   1  -1   1      227.18      220.24      5.68 o 
   2  -1   1       10.66        8.70      0.54 o 
   3  -1   1      215.21      218.91      4.49 o 
   4  -1   1        5.71        5.80      0.57 o 
   5  -1   1       18.04       18.82      1.02 o 
   6  -1   1        0.42        0.34      0.55 o 
   7  -1   1        0.42       -0.62      0.62 o 
  -7   0   1        0.00       -0.87      0.87 o 
  -6   0   1        0.02       -0.49      0.49 o 
  -5   0   1        5.93        5.87      0.67 o 
  -4   0   1       84.14       91.96      2.79 o 
  -3   0   1      779.47      831.28     19.37 o 
  -2   0   1     1153.18     1165.62     26.82 o 
  -1   0   1      127.45      134.50      5.09 o 
   1   0   1     5195.45     4957.84    177.02 o 
   2   0   1      505.50      496.62     11.61 o 
   3   0   1      578.12      581.77     13.72 o 
   4   0   1        1.53        1.80      0.45 o 
   5   0   1        0.03       -0.40      0.40 o 
   6   0   1        0.81        0.90      0.57 o 
   7   0   1        2.18        1.59      0.83 o 
  -7   1   1        1.72        1.54      0.85 o 
  -6   1   1       11.16       10.07      1.15 o 
  -5   1   1        0.00       -0.35      0.58 o 
  -4   1   1       30.86       33.47      1.44 o 
  -3   1   1       91.23       87.79      2.50 o 
  -2   1   1      267.00      257.66      9.77 o 
  -1   1   1     2326.42     2360.92     86.38 o 
   1   1   1      230.19      238.13      8.30 o 
   2   1   1       10.47        9.24      0.88 o 
   3   1   1      214.74      218.72      5.45 o 
   4   1   1        5.60        6.27      0.71 o 
   5   1   1       18.19       20.88      1.26 o 
   6   1   1        0.41        1.89      0.77 o 
   7   1   1        0.43        0.69      0.78 o 
  -7   2   1        1.47        2.82      1.23 o 
  -6   2   1        4.42        3.26      0.89 o 
  -5   2   1        4.61        5.10      0.88 o 
  -4   2   1        2.32        3.49      1.21 o 
  -3   2   1       32.10       35.76      1.35 o 
  -2   2   1      490.28      475.30     17.60 o 
  -1   2   1      482.60      491.49     17.56 o 
   0   2   1       88.08       87.66      4.08 o 
   1   2   1      365.56      353.03     12.76 o 
   2   2   1      372.23      350.62     12.45 o 
   3   2   1       68.28       59.58      1.89 o 
   4   2   1       59.79       63.72      2.14 o 
   5   2   1      159.84      169.00      4.69 o 
   6   2   1        4.69        2.74      1.17 o 
   7   2   1        0.89        1.63      0.95 o 
  -7   3   1        0.16        1.11      1.20 o 
  -6   3   1        2.35        4.79      1.38 o 
  -5   3   1       58.57       62.77      2.40 o 
  -4   3   1       46.15       46.81      1.93 o 
  -3   3   1      136.62      135.70      5.80 o 
  -2   3   1        6.12        8.15      1.21 o 
  -1   3   1       72.40       90.20      3.80 o 
   0   3   1      134.44      148.80      6.05 o 
   1   3   1      193.18      209.65      7.96 o 
   2   3   1     1060.75     1154.73     39.60 o 
   3   3   1       88.73       86.32      4.00 o 
   4   3   1       29.57       28.73      2.16 o 
  -5   4   1       35.02       27.88      2.73 o 
  -4   4   1       37.68       35.33      3.04 o 
  -3   4   1      254.52      251.79     10.41 o 
  -2   4   1       55.60       63.60      3.23 o 
  -1   4   1      721.95      757.29     28.71 o 
   0   4   1      529.21      521.35     19.30 o 
   1   4   1      146.90      136.20      5.73 o 
   2   4   1      203.45      186.56      7.75 o 
   3   4   1       53.19       51.67      3.07 o 
   4   4   1       72.79       69.79      3.83 o 
  -4   5   1        5.71        6.61      1.86 o 
  -3   5   1      175.18      170.76      7.68 o 
  -2   5   1      132.91      121.97      5.65 o 
  -1   5   1      102.41       99.64      4.80 o 
   0   5   1       19.38       24.67      2.00 o 
   1   5   1       35.58       34.24      2.29 o 
   2   5   1       67.34       65.92      3.49 o 
   3   5   1      104.46      105.28      5.19 o 
  -4   6   1        6.22        3.90      1.93 o 
  -3   6   1        1.71        3.72      1.55 o 
  -2   6   1       37.37       33.31      2.71 o 
  -1   6   1       52.01       48.24      3.20 o 
   0   6   1      136.34      129.06      7.57 o 
   1   6   1       30.00       32.67      2.41 o 
   2   6   1       12.98       13.59      1.76 o 
   3   6   1       11.30       13.13      1.92 o 
  -3   7   1       61.30       60.40      3.94 o 
  -2   7   1       43.18       40.51      3.01 o 
  -1   7   1       74.86       72.87      4.17 o 
   0   7   1       89.96       92.23     13.52 o 
   1   7   1      204.11      200.86      6.45 o 
   2   7   1       39.46       42.86      3.00 o 
  -3   8   1       34.19       42.75      3.33 o 
  -2   8   1        6.64        8.27      1.69 o 
  -1   8   1        5.36        7.70      1.22 o 
   0   8   1        4.86        4.97      1.07 o 
   1   8   1       27.19       26.22      1.84 o 
   2   8   1       13.53       16.93      2.14 o 
  -2   9   1       14.60       22.94      2.45 o 
  -1   9   1        7.74        9.19      1.35 o 
   0   9   1       11.23       13.94      1.62 o 
   1   9   1        1.32        2.82      0.92 o 
   2   9   1        0.03       -0.12      1.19 o 
  -2  10   1       14.80       22.66      3.64 o 
  -1  10   1        5.86        8.85      1.39 o 
   0  10   1        7.53        9.94      1.48 o 
   1  10   1        7.28       12.20      1.55 o 
   2  10   1        0.28        0.36      1.39 o 
   3  10   1        0.66        1.06      1.51 o 
  -2  11   1        1.02       -0.10      1.49 o 
  -1  11   1        0.08        5.27      2.59 o 
   0  11   1        1.72        7.14      1.22 o 
   1  11   1        2.07        4.00      1.57 o 
  -2 -11   2        8.17       11.65      2.38 o 
  -1 -11   2        1.66        3.18      1.11 o 
   0 -11   2        2.21        1.91      0.71 o 
   1 -11   2        2.13        1.96      0.78 o 
  -3 -10   2        0.41        2.39      1.09 o 
  -2 -10   2        3.57        3.63      1.57 o 
  -1 -10   2       10.08       11.50      1.57 o 
   0 -10   2        0.67        0.71      0.56 o 
   1 -10   2        2.94        1.60      0.73 o 
   2 -10   2       17.73       20.62      1.65 o 
   3 -10   2        1.95        2.31      0.95 o 
  -4  -9   2        1.12        0.81      0.96 o 
  -3  -9   2        4.45        3.70      1.12 o 
  -2  -9   2        1.02        0.80      0.78 o 
  -1  -9   2       10.08       10.87      1.10 o 
   0  -9   2        2.62        2.57      0.60 o 
   1  -9   2       23.00       24.44      1.36 o 
   2  -9   2        4.20        3.70      0.81 o 
   3  -9   2       10.35       14.04      1.41 o 
   4  -9   2        1.19        1.40      1.40 o 
  -5  -8   2        2.65        3.93      1.76 o 
  -4  -8   2        1.89        2.70      1.05 o 
  -3  -8   2       20.45       18.89      1.85 o 
  -2  -8   2       47.91       44.78      1.87 o 
  -1  -8   2        0.06        0.02      0.38 o 
   0  -8   2       16.05       16.25      1.10 o 
   1  -8   2       18.91       18.63      1.95 o 
   2  -8   2        2.71        3.98      0.75 o 
   3  -8   2        5.22        6.44      0.96 o 
   4  -8   2        4.91        4.51      1.10 o 
   5  -8   2        0.25        0.40      1.51 o 
  -6  -7   2        0.38        0.23      1.53 o 
  -5  -7   2        3.40        1.22      1.38 o 
  -4  -7   2       23.43       17.91      2.47 o 
  -3  -7   2        5.67        4.53      1.00 o 
  -2  -7   2       78.88       74.61      2.41 o 
  -1  -7   2       48.82       45.69      1.65 o 
   0  -7   2      413.55      408.87      7.85 o 
   1  -7   2      205.92      208.81      4.65 o 
   2  -7   2       87.84       84.12      2.70 o 
   3  -7   2        0.23       -0.30      0.47 o 
   4  -7   2       15.50       15.07      1.69 o 
   5  -7   2        0.77        0.57      1.34 o 
  -6  -6   2        0.91       -0.27      1.39 o 
  -5  -6   2        3.86        3.81      1.70 o 
  -4  -6   2        2.50        3.40      0.95 o 
  -3  -6   2       29.33       27.34      1.32 o 
  -2  -6   2       21.40       20.19      1.31 o 
  -1  -6   2       37.49       37.91      1.29 o 
   0  -6   2      108.65       99.13      2.39 o 
   1  -6   2      184.68      176.33      3.71 o 
   2  -6   2      104.66      101.02      2.87 o 
   3  -6   2       16.58       15.55      1.47 o 
   4  -6   2       35.84       35.42      2.02 o 
   5  -6   2        1.31        0.81      0.74 o 
   6  -6   2        0.79        1.45      1.65 o 
  -6  -5   2        2.22        2.51      1.67 o 
  -5  -5   2        8.36       10.27      2.10 o 
  -4  -5   2        3.23        3.10      0.69 o 
  -3  -5   2       11.23        9.99      1.17 o 
  -2  -5   2       19.42       17.17      1.18 o 
  -1  -5   2      463.49      458.62      8.38 o 
   0  -5   2      198.67      202.98      4.05 o 
   1  -5   2       30.17       29.39      1.15 o 
   2  -5   2        2.63        4.43      0.70 o 
   3  -5   2       81.36       83.22      3.01 o 
   4  -5   2        4.43        5.23      0.91 o 
   5  -5   2        0.16        0.17      0.64 o 
   6  -5   2        2.55        2.18      1.96 o 
  -7  -4   2        0.24        0.62      1.59 o 
  -6  -4   2        9.80       14.45      2.75 o 
  -5  -4   2       20.79       20.13      2.77 o 
  -4  -4   2      133.65      146.40      5.65 o 
  -3  -4   2       83.07       84.07      5.55 o 
  -2  -4   2       82.90       93.04      3.10 o 
  -1  -4   2       62.21       77.25      3.81 o 
   0  -4   2      395.82      401.04     10.40 o 
   1  -4   2      276.87      264.25      6.63 o 
   2  -4   2      201.55      210.55      4.73 o 
   3  -4   2       22.04       23.27      1.35 o 
   4  -4   2        8.86       10.35      1.12 o 
   5  -4   2       18.81       21.36      2.70 o 
   6  -4   2        8.04        7.28      0.64 o 
   7  -4   2        0.34        0.42      1.61 o 
  -7  -3   2        0.10        0.11      0.60 o 
  -6  -3   2        7.84        7.93      0.90 o 
  -5  -3   2      100.17      105.07      3.91 o 
  -4  -3   2       26.36       22.84      0.86 o 
  -3  -3   2       65.30       65.94      1.83 o 
  -2  -3   2      332.75      317.61     18.64 o 
  -1  -3   2      260.70      265.35      6.89 o 
   0  -3   2      372.26      354.19      8.98 o 
   1  -3   2        9.99        8.18      0.55 o 
   2  -3   2      114.31      125.38      3.54 o 
   3  -3   2       17.09       15.69      0.69 o 
   4  -3   2       16.29       15.71      0.79 o 
   5  -3   2        4.47        4.56      1.00 o 
   6  -3   2        3.34        4.24      0.69 o 
   7  -3   2        0.78        1.10      0.71 o 
  -7  -2   2        0.09        0.35      0.72 o 
  -6  -2   2        3.22        3.29      0.76 o 
  -5  -2   2       20.86       22.19      1.05 o 
  -4  -2   2       49.33       46.60      1.36 o 
  -3  -2   2       18.41       21.18      0.86 o 
  -2  -2   2       70.80       69.65      3.84 o 
  -1  -2   2       15.64       21.03      0.91 o 
   0  -2   2      964.33      928.45     22.45 o 
   1  -2   2      813.49      814.82     16.52 o 
   2  -2   2      278.59      293.40      5.76 o 
   3  -2   2       31.06       30.01      1.45 o 
   4  -2   2       27.29       28.72      1.51 o 
   5  -2   2       88.91       97.98      2.76 o 
   6  -2   2        9.17        8.26      0.89 o 
   7  -2   2        0.28        0.04      0.69 o 
  -7  -1   2        0.05        0.56      0.78 o 
  -6  -1   2       27.38       30.60      1.35 o 
  -5  -1   2        0.21       -0.39      0.39 o 
  -4  -1   2        0.95        2.31      0.55 o 
  -3  -1   2       55.69       57.11      1.74 o 
  -2  -1   2      238.90      255.69      6.12 o 
  -1  -1   2     3307.70     3382.74     77.28 o 
   0  -1   2      358.56      360.60      8.81 o 
   1  -1   2      968.02      978.35     35.29 o 
   2  -1   2       20.06       22.88      0.85 o 
   3  -1   2       62.68       71.25      1.72 o 
   4  -1   2       49.86       52.64      1.56 o 
   5  -1   2       11.66       14.90      0.95 o 
   6  -1   2        2.47        2.89      0.68 o 
   7  -1   2        2.93        3.47      0.97 o 
  -7   0   2        0.05        0.50      0.80 o 
  -6   0   2        0.02        0.11      0.55 o 
  -5   0   2        3.98        3.33      0.73 o 
  -4   0   2       17.55       22.47      1.24 o 
  -3   0   2       19.35       20.16      1.46 o 
  -2   0   2       27.28       27.05      1.50 o 
  -1   0   2     1076.49     1134.33     36.82 o 
   0   0   2      143.49      142.43      4.96 o 
   1   0   2     5296.42     5032.84    179.60 o 
   2   0   2       15.80       20.87      0.81 o 
   3   0   2        1.10        0.84      0.35 o 
   4   0   2        1.18        0.72      0.41 o 
   5   0   2        6.66        6.25      0.69 o 
   6   0   2        0.07        0.03      1.15 o 
   7   0   2        0.45        0.24      0.76 o 
  -7   1   2        0.05       -0.71      0.71 o 
  -6   1   2       27.43       27.23      2.33 o 
  -5   1   2        0.31       -0.59      0.59 o 
  -4   1   2        1.15        1.09      1.21 o 
  -3   1   2       52.73       50.28      1.74 o 
  -2   1   2      235.52      253.48      6.15 o 
  -1   1   2     3272.72     3359.28    121.35 o 
   0   1   2      352.91      353.11     13.11 o 
   2   1   2       18.37       18.47      1.15 o 
   3   1   2       60.99       64.47      2.90 o 
   4   1   2       50.52       55.99      1.88 o 
   5   1   2       11.52       12.97      1.14 o 
   6   1   2        2.46        1.82      0.75 o 
   7   1   2        2.91        3.99      0.97 o 
  -7   2   2        0.08       -0.76      1.07 o 
  -6   2   2        3.21        5.70      1.03 o 
  -5   2   2       20.71       24.24      1.66 o 
  -4   2   2       49.31       48.99      1.87 o 
  -3   2   2       17.69       15.97      1.60 o 
  -2   2   2       73.40       76.11      3.50 o 
  -1   2   2       13.72       15.26      1.46 o 
   1   2   2      799.80      810.09     29.14 o 
   2   2   2      274.74      284.48     10.67 o 
   3   2   2       33.46       31.42      1.18 o 
   4   2   2       25.77       25.82      1.27 o 
   5   2   2       88.68      101.87      4.20 o 
   6   2   2        9.28       12.73      1.61 o 
   7   2   2        0.27       -0.74      0.74 o 
  -7   3   2        0.10        1.26      1.33 o 
  -6   3   2        7.97       10.66      2.11 o 
  -5   3   2       99.47      110.89      3.45 o 
  -4   3   2       27.80       29.63      1.54 o 
  -3   3   2       66.91       64.95      2.20 o 
  -2   3   2      335.34      302.00     12.02 o 
  -1   3   2      260.48      274.89     10.42 o 
   0   3   2      375.17      364.34     13.68 o 
   1   3   2       11.67        9.04      0.91 o 
   2   3   2      111.20      106.18      4.77 o 
   3   3   2       17.48       22.26      1.70 o 
   4   3   2       16.12       14.60      1.61 o 
  -5   4   2       20.70       18.99      2.49 o 
  -4   4   2      133.55      136.37      6.63 o 
  -3   4   2       82.87       84.79      4.58 o 
  -2   4   2       80.54       95.00      4.52 o 
  -1   4   2       65.27       73.15      3.73 o 
   0   4   2      388.45      374.91     15.18 o 
   1   4   2      275.79      249.48      9.97 o 
   2   4   2      207.96      209.77      8.25 o 
   3   4   2       21.34       20.24      2.16 o 
  -5   5   2        8.53        8.66      2.14 o 
  -4   5   2        3.13       -0.08      1.60 o 
  -3   5   2       10.20       13.46      2.20 o 
  -2   5   2       18.34       15.65      1.93 o 
  -1   5   2      462.76      462.23     17.65 o 
   0   5   2      192.79      204.17      8.69 o 
   1   5   2       32.14       32.70      2.11 o 
   2   5   2        2.73        5.42      1.10 o 
   3   5   2       80.60       74.10      4.13 o 
  -4   6   2        2.58        2.33      1.82 o 
  -3   6   2       29.26       25.58      2.81 o 
  -2   6   2       21.93       19.09      2.22 o 
  -1   6   2       36.88       38.05      2.83 o 
   0   6   2      108.50       98.72      3.59 o 
   1   6   2      181.60      171.30      5.65 o 
   2   6   2      103.76      103.10      4.86 o 
  -4   7   2       23.47       21.37      2.80 o 
  -3   7   2        5.89        5.96      1.75 o 
  -2   7   2       79.69       79.22      4.43 o 
  -1   7   2       46.77       38.56      3.12 o 
   0   7   2      415.62      414.57     11.73 o 
   1   7   2      203.38      197.00      6.50 o 
   2   7   2       88.67       92.63      4.54 o 
  -3   8   2       20.81       23.15      2.81 o 
  -2   8   2       47.72       44.24      3.33 o 
  -1   8   2        0.05        0.76      0.99 o 
   0   8   2       16.75       21.15      1.88 o 
   1   8   2       19.18       21.80      3.68 o 
   2   8   2        2.95        4.56      1.56 o 
  -3   9   2        4.45        7.75      2.00 o 
  -2   9   2        1.04        2.26      1.27 o 
  -1   9   2       10.00       11.95      2.97 o 
   0   9   2        2.76        2.51      0.95 o 
   1   9   2       23.19       27.76      1.94 o 
   2   9   2        4.25        5.30      1.82 o 
  -2  10   2        3.54       10.45      1.66 o 
  -1  10   2       10.06       13.14      1.68 o 
   0  10   2        0.67        1.60      0.89 o 
   1  10   2        3.07        3.82      1.68 o 
   2  10   2       17.59       23.63      3.39 o 
   3  10   2        1.99        1.18      1.58 o 
  -1  11   2        1.71        5.18      1.74 o 
   0  11   2        2.09        6.50      1.74 o 
   1  11   2        2.15        2.78      1.54 o 
  -1 -11   3        6.30        7.80      1.43 o 
   0 -11   3        2.00        2.75      1.09 o 
   1 -11   3        1.34        1.25      0.78 o 
  -3 -10   3        3.02        3.60      1.21 o 
  -2 -10   3        1.28        1.39      0.96 o 
  -1 -10   3        2.99        3.57      1.05 o 
   0 -10   3        2.02        2.50      0.69 o 
   1 -10   3        6.92        7.56      1.06 o 
   2 -10   3        9.55        9.70      1.19 o 
   3 -10   3       10.16       10.73      1.63 o 
  -4  -9   3        1.93        2.76      1.66 o 
  -3  -9   3        1.73        0.41      0.82 o 
  -2  -9   3       11.18       10.87      1.50 o 
  -1  -9   3       12.83       14.73      1.25 o 
   0  -9   3        0.40        1.23      0.52 o 
   1  -9   3        1.19        1.44      0.63 o 
   2  -9   3       14.29       15.80      1.38 o 
   3  -9   3        0.19       -0.07      0.73 o 
   4  -9   3        1.95        1.25      1.45 o 
  -5  -8   3        3.98        6.94      2.08 o 
  -4  -8   3       10.42        8.89      1.45 o 
  -3  -8   3        1.33        1.78      1.09 o 
  -2  -8   3       17.84       18.43      1.77 o 
  -1  -8   3       11.16        8.49      0.92 o 
   0  -8   3        3.29        4.22      0.62 o 
   1  -8   3        4.30        5.50      0.84 o 
   2  -8   3        0.26       -0.48      0.50 o 
   3  -8   3        5.85        5.00      1.05 o 
   4  -8   3        1.82        3.47      1.01 o 
   5  -8   3        1.58        3.76      1.83 o 
  -6  -7   3        0.26       -1.03      1.42 o 
  -5  -7   3        6.41        7.48      2.06 o 
  -4  -7   3        0.68        1.03      0.82 o 
  -3  -7   3       50.13       52.96      3.49 o 
  -2  -7   3       23.27       20.01      1.27 o 
  -1  -7   3       46.19       43.86      1.69 o 
   0  -7   3       29.25       29.39      2.29 o 
   1  -7   3       18.25       23.28      2.35 o 
   2  -7   3       83.92       85.80      2.69 o 
   3  -7   3       15.85       15.47      1.83 o 
   4  -7   3        2.80        3.88      0.99 o 
   5  -7   3        0.99        1.14      1.95 o 
  -6  -6   3        2.46        1.18      1.51 o 
  -5  -6   3        2.96        3.43      1.56 o 
  -4  -6   3       10.26        8.29      1.25 o 
  -3  -6   3        4.52        2.70      0.87 o 
  -2  -6   3       19.80       17.89      1.16 o 
  -1  -6   3       44.97       40.99      2.04 o 
   0  -6   3       80.28       83.12      2.78 o 
   1  -6   3      109.99      100.38      6.00 o 
   2  -6   3      179.74      171.85      4.26 o 
   3  -6   3       31.64       31.19      1.84 o 
   4  -6   3        2.50        2.75      0.83 o 
   5  -6   3        9.35        9.73      1.56 o 
   6  -6   3        0.29        1.30      1.53 o 
  -6  -5   3        0.14       -0.93      1.22 o 
  -5  -5   3        8.56        8.13      1.91 o 
  -4  -5   3        5.50        7.30      1.11 o 
  -3  -5   3       13.14       12.75      0.90 o 
  -2  -5   3       53.03       51.67      2.02 o 
  -1  -5   3       12.31       11.58      0.97 o 
   0  -5   3      297.19      288.84      5.50 o 
   1  -5   3       89.53       86.71      3.37 o 
   2  -5   3       60.04       59.05      1.93 o 
   3  -5   3       58.11       60.02      2.51 o 
   4  -5   3        1.28        0.92      0.60 o 
   5  -5   3        2.86        3.86      0.94 o 
   6  -5   3        0.12        0.14      1.28 o 
  -7  -4   3        2.56        2.34      1.86 o 
  -6  -4   3        3.00        4.16      1.82 o 
  -5  -4   3        5.49        6.60      1.71 o 
  -4  -4   3      300.75      306.91     12.79 o 
  -3  -4   3       60.95       57.92      2.05 o 
  -2  -4   3      153.28      161.91      4.90 o 
  -1  -4   3        9.19       10.65      2.61 o 
   0  -4   3      228.54      244.93      5.46 o 
   1  -4   3       73.28       69.39      1.92 o 
   2  -4   3       62.76       61.80      2.33 o 
   3  -4   3       32.25       27.95      1.53 o 
   4  -4   3       24.09       23.11      1.52 o 
   5  -4   3       21.69       24.00      2.18 o 
   6  -4   3        6.43        6.49      0.68 o 
  -7  -3   3        0.80        0.72      0.67 o 
  -6  -3   3        9.63        8.79      0.89 o 
  -5  -3   3       57.31       56.08      1.96 o 
  -4  -3   3      185.39      185.11      6.70 o 
  -3  -3   3      176.15      178.12      6.98 o 
  -2  -3   3      618.88      648.06     12.94 o 
  -1  -3   3     1350.69     1407.90     27.65 o 
   0  -3   3      164.68      185.67      4.86 o 
   1  -3   3      167.54      161.71      5.86 o 
   2  -3   3       64.58       58.98      1.48 o 
   3  -3   3      178.60      196.61      4.12 o 
   4  -3   3       22.00       19.63      0.90 o 
   5  -3   3       21.88       23.34      1.12 o 
   6  -3   3       14.60       16.26      1.08 o 
   7  -3   3        4.98        4.46      0.88 o 
  -7  -2   3        2.21        3.17      0.85 o 
  -6  -2   3        1.19        1.04      0.90 o 
  -5  -2   3       20.55       20.42      1.00 o 
  -4  -2   3       50.53       49.12      1.38 o 
  -3  -2   3       96.68       91.41      2.13 o 
  -2  -2   3       47.68       51.04      2.16 o 
  -1  -2   3      552.19      540.72     10.77 o 
   0  -2   3      232.93      208.39      3.25 o 
   1  -2   3      270.02      271.64     10.45 o 
   2  -2   3      355.68      359.15      9.36 o 
   3  -2   3       81.50       80.22      2.68 o 
   4  -2   3        3.03        4.91      0.76 o 
   5  -2   3       36.83       38.40      1.45 o 
   6  -2   3       14.51       13.91      1.09 o 
   7  -2   3        0.76        1.09      0.83 o 
  -7  -1   3        2.40        2.44      0.86 o 
  -6  -1   3        9.42       10.07      1.10 o 
  -5  -1   3       19.47       20.01      1.03 o 
  -4  -1   3       61.29       65.21      3.19 o 
  -3  -1   3       61.24       50.72      2.85 o 
  -2  -1   3      994.56      992.60     23.12 o 
  -1  -1   3     2380.80     2443.37     45.78 o 
   0  -1   3     3308.33     3325.53     79.68 o 
   1  -1   3      262.17      242.76      5.79 o 
   2  -1   3      951.98      914.99     21.30 o 
   3  -1   3      120.47      112.39      2.65 o 
   4  -1   3       17.41       15.47      0.86 o 
   5  -1   3        2.10        2.42      0.91 o 
   6  -1   3        0.16        0.02      0.92 o 
   7  -1   3        0.29       -0.49      1.20 o 
  -7   0   3        9.66        7.65      1.15 o 
  -6   0   3        6.77        7.71      0.85 o 
  -5   0   3        0.08        0.29      0.58 o 
  -4   0   3       38.77       37.53      1.60 o 
  -3   0   3      889.77      934.47     21.76 o 
  -2   0   3      345.02      377.88      8.93 o 
  -1   0   3        7.67       10.00      0.57 o 
   0   0   3       12.95       10.05      0.51 o 
   1   0   3     5662.37     5482.25    131.66 o 
   2   0   3       62.63       61.14      3.27 o 
   3   0   3      112.05      102.25      2.33 o 
   4   0   3       53.04       57.28      1.66 o 
   5   0   3       12.51       11.37      0.99 o 
   6   0   3        0.33       -0.23      1.14 o 
   7   0   3        0.06       -0.34      0.70 o 
  -7   1   3        2.35        2.21      1.00 o 
  -6   1   3        9.21        8.75      1.59 o 
  -5   1   3       19.81       20.73      1.38 o 
  -4   1   3       61.81       62.68      2.21 o 
  -3   1   3       58.51       51.74      1.76 o 
  -2   1   3     1014.58     1021.23     30.11 o 
   0   1   3     3250.79     3313.59    119.02 o 
   2   1   3      958.57      934.10     33.05 o 
   3   1   3      121.97      115.93      3.04 o 
   4   1   3       18.18       18.32      1.04 o 
   5   1   3        2.13        3.25      0.76 o 
   6   1   3        0.17       -0.45      0.63 o 
   7   1   3        0.29       -0.07      0.97 o 
  -7   2   3        2.22        1.58      1.22 o 
  -6   2   3        1.24        0.61      0.79 o 
  -5   2   3       20.92       22.58      1.48 o 
  -4   2   3       49.74       47.85      1.93 o 
  -3   2   3       97.21       91.74      2.71 o 
  -2   2   3       48.38       49.78      2.91 o 
  -1   2   3      551.31      563.69     20.22 o 
   2   2   3      352.57      382.12     13.35 o 
   3   2   3       80.91       81.85      2.29 o 
   4   2   3        2.67        2.38      0.58 o 
   5   2   3       36.27       37.25      2.30 o 
   6   2   3       14.67       14.38      1.78 o 
   7   2   3        0.74       -0.29      0.81 o 
  -7   3   3        0.82       -0.14      1.21 o 
  -6   3   3        9.83       11.03      1.32 o 
  -5   3   3       58.52       57.28      2.34 o 
  -4   3   3      183.15      178.87      4.95 o 
  -3   3   3      178.61      180.51      4.80 o 
  -2   3   3      614.14      651.47     24.08 o 
  -1   3   3     1382.92     1451.76     51.45 o 
   1   3   3      171.72      167.90      6.30 o 
   2   3   3       68.29       67.15      2.75 o 
   3   3   3      175.98      184.94      7.38 o 
   7   3   3        4.98        0.87      1.33 o 
  -6   4   3        3.09       -0.07      1.46 o 
  -5   4   3        5.57        3.37      1.70 o 
  -4   4   3      299.19      292.42     12.22 o 
  -3   4   3       62.09       61.50      3.95 o 
  -2   4   3      154.97      178.07      7.33 o 
  -1   4   3        8.87        9.82      1.39 o 
   0   4   3      225.58      239.49      9.88 o 
   1   4   3       75.51       70.16      3.21 o 
   2   4   3       60.47       63.85      3.00 o 
   3   4   3       33.20       31.57      2.18 o 
  -5   5   3        8.25        4.04      1.96 o 
  -4   5   3        6.11        5.52      2.07 o 
  -3   5   3       13.02       10.37      2.18 o 
  -2   5   3       54.25       55.85      3.52 o 
  -1   5   3       12.14       12.94      1.68 o 
   0   5   3      296.60      285.19     11.74 o 
   1   5   3       87.62       89.39      4.11 o 
   2   5   3       61.82       65.75      3.18 o 
  -5   6   3        2.98        2.13      2.08 o 
  -4   6   3       10.49        9.68      2.29 o 
  -3   6   3        4.53        4.92      1.72 o 
  -2   6   3       20.03       15.59      2.15 o 
  -1   6   3       45.11       40.90      2.95 o 
   0   6   3       79.13       76.93      4.49 o 
   1   6   3      111.47       96.97      4.75 o 
   2   6   3      178.84      166.28      7.17 o 
  -4   7   3        0.57        0.91      1.88 o 
  -3   7   3       50.58       56.69      3.93 o 
  -2   7   3       22.28       23.14      2.65 o 
  -1   7   3       46.05       48.10      3.32 o 
   0   7   3       30.91       32.15      3.33 o 
   1   7   3       19.43       24.23      4.49 o 
  -4   8   3       10.37       10.34      2.59 o 
  -3   8   3        1.29        2.47      1.65 o 
  -2   8   3       18.30       26.13      2.64 o 
  -1   8   3       11.49       10.56      1.90 o 
   0   8   3        3.26        3.37      1.49 o 
   1   8   3        4.49        5.23      1.02 o 
   2   8   3        0.28        0.81      1.04 o 
  -3   9   3        1.57        2.44      1.63 o 
  -2   9   3       11.20       12.00      2.09 o 
  -1   9   3       12.71       17.27      3.68 o 
   0   9   3        0.53        0.60      0.77 o 
   1   9   3        1.29        2.06      1.34 o 
   2   9   3       14.25       14.34      2.59 o 
   3   9   3        0.16        0.58      1.29 o 
  -3  10   3        3.04        7.23      2.09 o 
  -2  10   3        1.27        5.91      1.67 o 
  -1  10   3        2.92        6.31      1.27 o 
   0  10   3        2.06        3.60      1.05 o 
   1  10   3        6.84        7.24      1.96 o 
   2  10   3        9.68       12.90      2.66 o 
   3  10   3       10.13       10.85      2.55 o 
  -1  11   3        6.27       13.13      2.62 o 
   0  11   3        2.11        6.02      1.67 o 
   1  11   3        1.26        1.50      1.24 o 
  -1 -11   4        3.82        5.62      1.32 o 
   0 -11   4        3.44        3.35      1.46 o 
   1 -11   4        1.23        2.64      1.07 o 
  -3 -10   4        4.00        7.25      1.94 o 
  -2 -10   4        1.42        2.93      1.09 o 
  -1 -10   4       11.57       12.94      1.90 o 
   0 -10   4        8.77        6.87      1.35 o 
   1 -10   4        0.18        0.82      0.69 o 
   2 -10   4        0.19        0.31      0.73 o 
   3 -10   4        2.25        3.33      1.33 o 
  -4  -9   4       17.09       17.91      2.03 o 
  -3  -9   4        3.91        2.46      0.96 o 
  -2  -9   4        5.38        7.03      1.29 o 
  -1  -9   4        5.15        4.52      1.04 o 
   0  -9   4       25.48       28.27      1.38 o 
   1  -9   4        0.31        1.04      0.62 o 
   2  -9   4        0.73       -0.34      0.76 o 
   3  -9   4        0.70        0.44      0.77 o 
   4  -9   4        3.96        3.54      1.61 o 
  -5  -8   4        2.89        3.10      1.59 o 
  -4  -8   4       13.43       16.68      1.87 o 
  -3  -8   4        7.00        7.50      1.28 o 
  -2  -8   4        6.29        6.99      1.18 o 
  -1  -8   4        4.27        4.59      0.74 o 
   0  -8   4        2.79        3.35      0.59 o 
   1  -8   4        8.88        9.60      1.00 o 
   2  -8   4        1.62        1.24      0.61 o 
   3  -8   4        1.69        1.42      0.80 o 
   4  -8   4        1.65        1.55      0.87 o 
   5  -8   4        0.18        0.01      0.83 o 
  -6  -7   4        1.28        0.91      1.58 o 
  -5  -7   4        0.44       -0.39      1.18 o 
  -4  -7   4        5.95        5.39      1.17 o 
  -3  -7   4        7.50        7.41      1.32 o 
  -2  -7   4        9.41        7.88      1.13 o 
  -1  -7   4       15.62       15.96      1.07 o 
   0  -7   4      126.51      121.90      2.93 o 
   1  -7   4       46.64       48.91      4.37 o 
   2  -7   4       76.54       73.39      2.48 o 
   3  -7   4        4.69        5.21      1.17 o 
   4  -7   4        4.06        3.80      1.02 o 
   5  -7   4        1.35        1.26      0.87 o 
  -6  -6   4        4.33        5.45      2.13 o 
  -5  -6   4        0.57        0.41      1.04 o 
  -4  -6   4        5.31        6.16      1.14 o 
  -3  -6   4       46.67       42.25      2.21 o 
  -2  -6   4        1.68        2.68      1.02 o 
  -1  -6   4       10.35       12.24      0.99 o 
   0  -6   4       31.96       31.97      1.40 o 
   1  -6   4      368.55      379.44     13.61 o 
   2  -6   4       91.66       85.74      3.67 o 
   3  -6   4       17.64       19.94      1.71 o 
   4  -6   4        8.66       10.83      1.35 o 
   5  -6   4        5.16        6.61      1.70 o 
   6  -6   4        1.16        0.08      1.07 o 
  -6  -5   4        2.48        3.15      1.72 o 
  -5  -5   4        6.90        3.91      1.50 o 
  -4  -5   4        7.70        8.27      1.16 o 
  -3  -5   4        0.50        0.41      0.56 o 
  -2  -5   4       56.16       49.91      2.96 o 
  -1  -5   4       93.09       93.76      3.00 o 
   0  -5   4      256.74      245.46      6.62 o 
   1  -5   4      107.62      100.11      3.73 o 
   2  -5   4       41.60       38.74      1.92 o 
   3  -5   4       18.84       16.96      1.49 o 
   4  -5   4        3.57        3.52      1.33 o 
   5  -5   4       10.02       11.01      1.41 o 
   6  -5   4        1.44        1.91      0.93 o 
  -7  -4   4        5.58        6.93      2.39 o 
  -6  -4   4       10.22        7.92      2.12 o 
  -5  -4   4        9.44        7.08      1.75 o 
  -4  -4   4      116.40      116.49      4.01 o 
  -3  -4   4      127.71      117.38      5.28 o 
  -2  -4   4      172.59      184.19      4.11 o 
  -1  -4   4       44.07       47.09      1.41 o 
   1  -4   4       28.98       26.58      0.88 o 
   2  -4   4       45.43       49.68      3.69 o 
   3  -4   4       33.66       34.19      1.74 o 
   4  -4   4        4.43        4.04      0.48 o 
   5  -4   4        5.70        5.64      0.68 o 
   6  -4   4       10.31       13.93      0.91 o 
  -7  -3   4        1.63       -0.38      1.48 o 
  -6  -3   4        1.61        1.30      0.54 o 
  -5  -3   4      100.52      102.32      5.73 o 
  -4  -3   4      135.99      132.58      6.72 o 
  -3  -3   4        2.87        2.92      0.52 o 
  -2  -3   4       23.94       24.24      0.87 o 
  -1  -3   4     1691.63     1777.34     45.91 o 
   0  -3   4      281.78      268.50      4.93 o 
   1  -3   4      229.96      213.60      4.30 o 
   2  -3   4       19.19       19.41      0.84 o 
   3  -3   4       82.91       81.93      2.45 o 
   4  -3   4       21.81       19.54      0.93 o 
   5  -3   4        7.03        6.62      0.75 o 
   6  -3   4       12.88       13.37      1.06 o 
   7  -3   4        3.72        3.04      0.87 o 
  -7  -2   4        0.64        0.48      0.72 o 
  -6  -2   4        0.63        1.36      0.63 o 
  -5  -2   4       12.19       13.39      0.99 o 
  -4  -2   4       34.13       37.68      1.17 o 
  -3  -2   4       10.91       11.14      0.71 o 
  -2  -2   4       93.00      102.84      2.70 o 
  -1  -2   4       53.70       53.48      1.50 o 
   0  -2   4       44.30       40.05      2.28 o 
   1  -2   4      517.09      522.86     19.43 o 
   2  -2   4      413.84      428.08     16.21 o 
   3  -2   4       33.49       30.68      1.47 o 
   4  -2   4       17.83       18.99      0.95 o 
   5  -2   4        5.42        2.86      0.61 o 
   6  -2   4        6.66        7.29      1.00 o 
   7  -2   4        2.09        1.11      0.79 o 
  -7  -1   4        0.29       -0.02      0.71 o 
  -6  -1   4        1.40        2.23      0.88 o 
  -5  -1   4       14.05       14.46      0.92 o 
  -4  -1   4       73.21       78.67      6.63 o 
  -3  -1   4       61.16       61.19      1.97 o 
  -2  -1   4       98.37       98.14      3.44 o 
  -1  -1   4     3096.11     3132.30     89.57 o 
   0  -1   4     4100.64     4178.00     77.97 o 
   1  -1   4      269.08      259.89      5.18 o 
   2  -1   4      171.79      167.30      4.14 o 
   3  -1   4      178.78      167.27      3.58 o 
   4  -1   4      194.67      194.94      4.29 o 
   5  -1   4       11.75       10.61      0.87 o 
   6  -1   4        0.29        0.09      0.69 o 
   7  -1   4        3.18        3.73      0.99 o 
  -7   0   4        1.77        2.79      0.95 o 
  -6   0   4        4.80        4.46      0.90 o 
  -5   0   4        1.01        2.57      0.74 o 
  -4   0   4        7.49        5.19      0.73 o 
  -3   0   4       51.56       58.33      1.91 o 
  -2   0   4     1384.50     1398.60     41.75 o 
  -1   0   4      154.65      144.28      2.91 o 
   0   0   4     4314.85     4603.80     86.12 o 
   1   0   4     7839.57     7493.59    149.57 o 
   2   0   4      362.57      350.94      8.31 o 
   3   0   4       90.52       86.57      2.06 o 
   4   0   4       69.61       64.73      1.81 o 
   5   0   4       25.11       26.19      2.19 o 
   6   0   4        1.09        1.22      0.71 o 
   7   0   4        0.22       -0.36      0.87 o 
  -7   1   4        0.29        0.08      0.83 o 
  -6   1   4        1.39        0.36      0.76 o 
  -5   1   4       14.09       13.96      1.24 o 
  -4   1   4       73.62       79.75      2.59 o 
  -3   1   4       63.32       62.64      2.63 o 
  -2   1   4       91.44       88.62      2.61 o 
   0   1   4     4104.80     4176.05    149.97 o 
   1   1   4      281.42      273.75     10.02 o 
   2   1   4      167.65      155.60      6.04 o 
   3   1   4      175.37      164.03      4.22 o 
   4   1   4      196.76      199.69      5.14 o 
   5   1   4       12.13       10.38      1.03 o 
   6   1   4        0.30        0.16      0.67 o 
   7   1   4        3.20        3.77      2.32 o 
  -7   2   4        0.62       -0.18      0.88 o 
  -6   2   4        0.62        1.69      0.89 o 
  -5   2   4       12.01       13.14      1.25 o 
  -4   2   4       35.35       34.57      1.76 o 
  -3   2   4       10.20       11.22      0.95 o 
  -2   2   4       92.81      102.22      2.88 o 
   3   2   4       33.30       32.26      1.16 o 
   4   2   4       18.23       19.88      1.55 o 
   5   2   4        5.45        3.15      1.08 o 
   6   2   4        6.55        5.39      0.96 o 
   7   2   4        2.10        2.32      1.17 o 
  -7   3   4        1.61        1.34      1.31 o 
  -6   3   4        1.64        1.86      0.94 o 
  -5   3   4      100.18      100.79      3.36 o 
  -4   3   4      138.77      142.40      4.11 o 
  -3   3   4        2.97        3.17      0.80 o 
  -2   3   4       22.65       20.67      2.29 o 
   1   3   4      228.95      204.90      5.80 o 
   2   3   4       17.80       16.27      1.23 o 
   7   3   4        3.74        2.01      1.44 o 
  -6   4   4        9.99       10.29      2.23 o 
  -5   4   4        9.75        8.48      2.07 o 
  -4   4   4      114.05      112.96      5.99 o 
  -3   4   4      128.04      121.51      6.04 o 
  -2   4   4      171.27      171.88      7.82 o 
  -1   4   4       44.77       49.36      2.90 o 
   1   4   4       29.24       25.66      1.26 o 
   2   4   4       45.35       40.46      2.30 o 
  -5   5   4        7.01        4.99      2.09 o 
  -4   5   4        7.51        9.36      2.22 o 
  -3   5   4        0.36       -1.21      1.64 o 
  -2   5   4       56.50       49.34      3.43 o 
  -1   5   4       98.68       98.78      4.86 o 
   1   5   4      109.51      101.34      4.52 o 
   2   5   4       42.26       39.93      2.33 o 
  -5   6   4        0.63       -1.76      1.76 o 
  -4   6   4        5.63        5.62      2.15 o 
  -3   6   4       47.05       38.03      3.43 o 
  -2   6   4        1.56        0.98      1.27 o 
  -1   6   4        9.68       14.22      2.05 o 
   0   6   4       31.49       28.25      2.55 o 
   1   6   4      368.09      387.00     14.80 o 
  -5   7   4        0.45       -2.02      2.02 o 
  -4   7   4        5.95        3.77      2.09 o 
  -3   7   4        7.98        9.95      2.22 o 
  -2   7   4        9.78        8.23      1.78 o 
  -1   7   4       15.33       14.69      2.19 o 
   0   7   4      123.49      125.26      4.43 o 
   1   7   4       47.62       47.09      7.00 o 
   2   7   4       76.68       77.06      4.82 o 
  -4   8   4       13.37       15.69      2.85 o 
  -3   8   4        6.90        8.63      2.05 o 
  -2   8   4        6.00        8.96      1.90 o 
  -1   8   4        4.35        5.92      1.55 o 
   0   8   4        2.91        3.47      0.96 o 
   1   8   4        9.04        7.49      1.81 o 
   2   8   4        1.65       -0.09      1.06 o 
   3   8   4        1.72        2.12      1.39 o 
  -3   9   4        3.67        5.42      1.88 o 
  -2   9   4        5.70        9.86      2.00 o 
  -1   9   4        4.89        4.99      1.56 o 
   0   9   4       25.42       27.35      2.00 o 
   1   9   4        0.25        0.25      1.08 o 
   2   9   4        0.72       -0.40      1.09 o 
   3   9   4        0.70        1.75      1.41 o 
   4   9   4        3.93        4.88      1.93 o 
  -3  10   4        3.90        5.42      1.97 o 
  -2  10   4        1.53        3.48      1.59 o 
  -1  10   4       11.40       14.41      2.28 o 
   0  10   4        8.82       10.61      2.13 o 
   1  10   4        0.17        1.65      1.36 o 
   2  10   4        0.19        2.87      1.58 o 
   3  10   4        2.24        2.24      1.69 o 
  -1  11   4        3.77        7.08      1.85 o 
   0  11   4        3.43        8.20      1.99 o 
   1  11   4        1.15        4.79      1.65 o 
  -1 -11   5        2.41        3.19      1.58 o 
   0 -11   5        0.90        1.24      1.27 o 
  -3 -10   5        0.88        1.25      1.00 o 
  -2 -10   5        5.69       10.70      1.59 o 
  -1 -10   5       10.10       12.01      1.62 o 
   0 -10   5       15.31       19.40      2.05 o 
   1 -10   5        2.71        3.07      0.89 o 
   2 -10   5        0.87       -0.07      0.85 o 
   3 -10   5        3.29        4.09      1.22 o 
  -4  -9   5        4.19        3.91      1.22 o 
  -3  -9   5       16.82       22.08      2.93 o 
  -2  -9   5        8.83        8.69      1.40 o 
  -1  -9   5       14.30       17.66      1.84 o 
   0  -9   5        3.36        2.39      0.98 o 
   1  -9   5        7.69        6.96      1.00 o 
   2  -9   5        1.57        1.93      0.90 o 
   3  -9   5        0.24       -0.09      0.77 o 
   4  -9   5        0.95        1.22      0.99 o 
  -5  -8   5        0.50       -1.18      1.39 o 
  -4  -8   5        6.66        8.35      1.46 o 
  -3  -8   5       21.56       20.71      1.93 o 
  -2  -8   5       11.31       10.60      1.63 o 
  -1  -8   5        3.93        4.88      1.43 o 
   0  -8   5        5.96        7.93      0.80 o 
   1  -8   5       20.14       20.13      1.36 o 
   2  -8   5        3.22        3.45      0.96 o 
   3  -8   5        0.90        1.52      0.81 o 
   4  -8   5        0.53       -0.60      0.72 o 
   5  -8   5        2.07        1.63      1.00 o 
  -5  -7   5        1.91        1.60      1.32 o 
  -4  -7   5        1.15        1.08      0.84 o 
  -3  -7   5       20.47       17.31      1.96 o 
  -2  -7   5       55.27       43.88      2.30 o 
  -1  -7   5       24.63       24.12      1.53 o 
   0  -7   5       51.07       51.29      1.65 o 
   1  -7   5       93.90       89.78      4.00 o 
   2  -7   5       28.64       27.02      1.84 o 
   3  -7   5        8.05        9.41      1.30 o 
   4  -7   5        2.22        2.29      0.90 o 
   5  -7   5        2.38        2.08      0.95 o 
  -6  -6   5        0.78       -0.79      1.32 o 
  -5  -6   5        1.43        0.81      1.15 o 
  -4  -6   5       18.88       23.04      2.16 o 
  -3  -6   5        6.68        6.96      1.07 o 
  -2  -6   5      101.41       93.87      3.47 o 
  -1  -6   5        9.14       11.86      1.02 o 
   0  -6   5        1.08        0.62      0.46 o 
   1  -6   5      230.30      241.00      4.79 o 
   2  -6   5       44.51       48.34      2.37 o 
   3  -6   5        8.06        6.79      1.09 o 
   4  -6   5        1.39        1.83      0.80 o 
   5  -6   5        2.25        1.14      0.84 o 
   6  -6   5        0.07       -0.22      0.86 o 
  -6  -5   5        2.68        2.40      1.67 o 
  -5  -5   5        4.35        3.59      1.48 o 
  -4  -5   5       23.87       23.92      1.68 o 
  -3  -5   5        4.15        3.48      1.17 o 
  -2  -5   5      116.88      110.40      3.76 o 
  -1  -5   5       45.23       44.46      2.00 o 
   0  -5   5       69.85       68.19      2.32 o 
   1  -5   5      102.93       97.27      2.66 o 
   2  -5   5       54.54       55.39      2.34 o 
   3  -5   5       29.18       31.31      1.79 o 
   4  -5   5       11.06       11.53      1.31 o 
   5  -5   5        5.92        6.34      2.38 o 
   6  -5   5        0.85       -0.39      0.81 o 
  -7  -4   5        2.13        2.44      1.87 o 
  -6  -4   5        5.93        5.52      1.92 o 
  -5  -4   5        7.05        5.15      1.55 o 
  -4  -4   5       31.81       32.52      1.88 o 
  -3  -4   5      343.53      339.98     12.39 o 
  -2  -4   5        0.29        0.67      0.28 o 
  -1  -4   5       70.98       78.71      2.00 o 
   0  -4   5      208.34      220.90      6.22 o 
   1  -4   5       54.27       59.37      2.12 o 
   2  -4   5       50.75       53.82      2.18 o 
   3  -4   5       13.15       15.24      0.72 o 
   4  -4   5        9.90        9.46      0.67 o 
   5  -4   5        3.21        4.49      0.61 o 
   6  -4   5       11.27       13.36      1.42 o 
  -7  -3   5        3.95        4.79      2.06 o 
  -6  -3   5        7.20        6.65      0.71 o 
  -5  -3   5        9.06        8.95      1.81 o 
  -4  -3   5       25.90       28.31      2.71 o 
  -3  -3   5      146.50      141.51      5.90 o 
  -2  -3   5       50.77       50.15      1.47 o 
  -1  -3   5      447.93      454.70      9.14 o 
   0  -3   5      131.34      124.17      3.04 o 
   1  -3   5      167.38      167.37      3.50 o 
   2  -3   5       81.61       77.52      2.26 o 
   3  -3   5       95.23       94.33      2.78 o 
   4  -3   5       32.56       28.87      1.16 o 
   5  -3   5       13.67       14.43      1.03 o 
   6  -3   5        4.57        5.66      2.09 o 
   7  -3   5        0.96        0.93      0.80 o 
  -7  -2   5        0.55        0.55      0.71 o 
  -6  -2   5        0.03       -0.54      0.54 o 
  -5  -2   5        0.66        0.49      0.75 o 
  -4  -2   5       28.69       28.14      1.23 o 
  -3  -2   5      117.13      117.45      2.43 o 
  -2  -2   5      263.49      262.05      6.80 o 
   0  -2   5      117.26      116.06      3.10 o 
   1  -2   5      417.44      419.08     10.42 o 
   2  -2   5      281.27      288.59      7.07 o 
   3  -2   5       16.91       19.17      1.17 o 
   4  -2   5        4.48        4.16      0.58 o 
   5  -2   5        5.00        5.26      0.72 o 
   6  -2   5        8.06        8.21      1.03 o 
   7  -2   5        0.18        0.46      0.84 o 
  -7  -1   5        0.16        0.35      0.78 o 
  -6  -1   5        3.91        2.75      0.81 o 
  -5  -1   5       17.43       14.47      1.10 o 
  -4  -1   5       11.64       12.44      0.97 o 
  -2  -1   5       19.56       17.33      0.88 o 
  -1  -1   5      954.54      956.74     18.16 o 
   0  -1   5      208.28      213.36      4.20 o 
   1  -1   5      948.67      964.06     18.08 o 
   2  -1   5       58.99       52.85      3.56 o 
   3  -1   5       50.72       52.73      1.76 o 
   4  -1   5       73.04       71.62      1.97 o 
   5  -1   5       27.76       29.40      1.49 o 
   6  -1   5        1.45        0.79      0.83 o 
   7  -1   5        0.14        0.70      0.83 o 
  -7   0   5        5.93        4.70      1.05 o 
  -6   0   5        1.92        1.58      1.31 o 
  -5   0   5        6.35        7.24      0.97 o 
  -4   0   5        1.02        0.96      0.56 o 
  -3   0   5      312.59      313.65      7.72 o 
  -2   0   5        0.63        1.28      0.43 o 
  -1   0   5        9.81       11.09      0.51 o 
   0   0   5       43.78       45.97      1.15 o 
   1   0   5      550.35      546.45     10.42 o 
   2   0   5       26.50       30.23      2.24 o 
   3   0   5       49.60       53.95      1.76 o 
   4   0   5      108.82      119.58      2.87 o 
   5   0   5        1.15       -0.36      0.53 o 
   6   0   5        1.43        2.84      0.83 o 
   7   0   5        1.26        1.58      0.88 o 
  -7   1   5        0.16        1.44      0.91 o 
  -6   1   5        3.89        5.07      1.00 o 
  -5   1   5       17.31       16.26      1.33 o 
  -4   1   5       12.09       12.35      1.06 o 
  -3   1   5      216.97      218.62      5.62 o 
  -2   1   5       18.29       15.99      1.24 o 
  -1   1   5      974.74      969.39     28.89 o 
   0   1   5      201.86      209.41      5.36 o 
   1   1   5      949.62      936.84     34.55 o 
   2   1   5       61.35       54.67      2.10 o 
   3   1   5       51.14       50.76      1.92 o 
   4   1   5       71.85       68.84      2.72 o 
   5   1   5       28.17       28.93      1.51 o 
   6   1   5        1.40        0.77      0.75 o 
   7   1   5        0.15       -0.71      0.71 o 
  -7   2   5        0.52       -0.27      0.93 o 
  -6   2   5        0.03       -0.12      0.80 o 
  -5   2   5        0.78        1.48      0.80 o 
  -4   2   5       29.15       31.50      1.69 o 
  -3   2   5      116.49      117.61      2.69 o 
  -2   2   5      259.57      247.54      6.36 o 
   0   2   5      122.41       96.93      4.65 o 
   1   2   5      410.89      391.39     15.45 o 
   3   2   5       17.19       19.72      1.27 o 
   4   2   5        4.48        3.10      0.90 o 
   5   2   5        4.98        6.02      1.22 o 
   6   2   5        8.11        7.98      1.09 o 
   7   2   5        0.18       -0.48      0.98 o 
  -7   3   5        3.96        4.04      1.23 o 
  -6   3   5        7.12        6.97      1.21 o 
  -5   3   5        8.84        7.91      1.17 o 
  -4   3   5       25.35       30.93      2.98 o 
  -3   3   5      146.52      148.41      4.67 o 
  -2   3   5       49.50       46.80      1.83 o 
   0   3   5      138.03      140.48      5.73 o 
   1   3   5      160.40      164.86      4.71 o 
   7   3   5        0.97        1.04      1.43 o 
  -6   4   5        5.78        2.94      1.83 o 
  -5   4   5        6.61        3.87      1.99 o 
  -4   4   5       32.76       32.33      3.27 o 
  -3   4   5      338.07      326.73     13.49 o 
  -2   4   5        0.50       -0.98      1.14 o 
  -1   4   5       67.73       69.95      3.95 o 
   0   4   5      213.55      228.00      9.31 o 
   1   4   5       53.55       58.22      2.15 o 
  -6   5   5        2.74       -1.88      1.88 o 
  -5   5   5        4.47        4.04      2.10 o 
  -4   5   5       24.01       19.63      2.89 o 
  -3   5   5        4.03        2.63      1.91 o 
  -2   5   5      116.35      109.99      5.66 o 
  -1   5   5       46.92       42.99      3.04 o 
   1   5   5      106.65      101.29      4.25 o 
   2   5   5       53.50       47.31      3.44 o 
  -5   6   5        1.40       -0.64      2.18 o 
  -4   6   5       19.00       20.69      2.96 o 
  -3   6   5        6.71        6.93      1.93 o 
  -2   6   5      100.21       89.94      5.12 o 
  -1   6   5        9.76        7.48      1.62 o 
   1   6   5      228.40      228.06      7.03 o 
   2   6   5       44.13       51.98      3.74 o 
  -5   7   5        1.95       -1.80      2.27 o 
  -4   7   5        1.27        1.56      1.92 o 
  -3   7   5       19.85       15.92      2.59 o 
  -2   7   5       56.62       44.82      3.45 o 
  -1   7   5       23.36       19.52      2.52 o 
   0   7   5       52.93       50.72      3.67 o 
   1   7   5       91.41       99.46      5.49 o 
   2   7   5       29.21       27.20      3.24 o 
   3   7   5        7.73        5.28      1.74 o 
  -4   8   5        6.48       11.06      2.70 o 
  -3   8   5       21.55       19.90      2.82 o 
  -2   8   5       11.60       10.69      2.12 o 
  -1   8   5        4.02        7.47      1.73 o 
   0   8   5        5.70        8.01      1.86 o 
   1   8   5       20.48       19.51      2.69 o 
   2   8   5        3.30        4.00      1.58 o 
   3   8   5        0.92        2.27      1.39 o 
   4   8   5        0.53       -0.22      1.27 o 
  -4   9   5        4.32        8.34      2.50 o 
  -3   9   5       16.70       17.51      2.81 o 
  -2   9   5        8.51        9.46      2.09 o 
  -1   9   5       14.59       15.86      2.42 o 
   0   9   5        3.29        3.53      1.54 o 
   1   9   5        7.88        8.31      1.99 o 
   2   9   5        1.65        1.69      1.42 o 
   3   9   5        0.21        1.72      1.44 o 
   4   9   5        0.91        3.91      1.80 o 
  -3  10   5        0.93        3.35      1.86 o 
  -2  10   5        5.75       13.67      2.48 o 
  -1  10   5       10.43       12.49      3.15 o 
   0  10   5       15.07       18.45      2.82 o 
   1  10   5        2.75        2.65      1.53 o 
   2  10   5        0.89        2.22      1.43 o 
   3  10   5        3.28        5.84      2.06 o 
  -1  11   5        2.30        6.95      1.87 o 
   0  11   5        0.88        4.52      1.55 o 
  -3 -10   6        2.59        3.04      1.15 o 
  -2 -10   6        6.20        9.35      1.54 o 
  -1 -10   6        2.16        2.05      1.35 o 
   0 -10   6        0.02       -0.96      0.96 o 
   1 -10   6        3.83        5.63      1.28 o 
   2 -10   6        1.43        1.52      0.99 o 
  -4  -9   6        0.96        1.30      1.03 o 
  -3  -9   6        5.38        6.31      1.28 o 
  -2  -9   6        6.35        5.56      1.15 o 
  -1  -9   6        1.06        2.34      0.90 o 
   0  -9   6        6.93        5.25      1.34 o 
   1  -9   6        0.77        0.64      0.66 o 
   2  -9   6        7.55        5.48      1.18 o 
   3  -9   6        4.72        6.59      1.31 o 
   4  -9   6        1.13        2.98      1.16 o 
  -5  -8   6        1.37       -0.69      1.68 o 
  -4  -8   6        0.69        1.23      0.95 o 
  -3  -8   6        9.94       10.72      1.79 o 
  -2  -8   6       12.05       10.73      1.41 o 
  -1  -8   6       23.16       27.45      1.87 o 
   0  -8   6       15.75       18.73      1.70 o 
   1  -8   6        4.84        5.12      0.82 o 
   2  -8   6        0.31        0.75      0.75 o 
   3  -8   6        1.60        2.66      0.96 o 
   4  -8   6        1.82        1.08      0.88 o 
  -5  -7   6        8.48        7.17      1.46 o 
  -4  -7   6        4.06        5.25      1.21 o 
  -3  -7   6       16.86       11.47      2.74 o 
  -2  -7   6       10.78       12.34      1.40 o 
  -1  -7   6       10.73        8.31      1.15 o 
   0  -7   6        1.96        1.94      0.50 o 
   1  -7   6      234.93      230.63      5.56 o 
   2  -7   6       68.80       67.33      3.16 o 
   3  -7   6       15.06       12.38      2.88 o 
   4  -7   6        0.37       -0.44      0.72 o 
   5  -7   6        5.83        6.27      1.30 o 
  -6  -6   6        2.13        1.17      1.34 o 
  -5  -6   6        2.52        2.08      1.26 o 
  -4  -6   6        5.14        4.84      1.05 o 
  -3  -6   6        8.91        6.94      1.07 o 
  -2  -6   6       95.14       88.04      5.04 o 
  -1  -6   6      166.83      165.51      3.94 o 
   0  -6   6        7.25        7.88      0.67 o 
   1  -6   6       72.52       74.33      3.84 o 
   2  -6   6      185.54      192.87      6.06 o 
   3  -6   6       10.11        9.79      1.28 o 
   4  -6   6       11.59       10.72      1.39 o 
   5  -6   6        1.09        1.37      0.88 o 
   6  -6   6        1.12        0.77      1.24 o 
  -6  -5   6        0.70        1.45      1.56 o 
  -5  -5   6        1.46        3.04      1.36 o 
  -4  -5   6       27.63       31.37      4.96 o 
  -3  -5   6       46.52       48.20      3.00 o 
  -2  -5   6       15.01       16.27      1.31 o 
  -1  -5   6       48.81       51.04      4.88 o 
   0  -5   6       83.87       77.19      2.53 o 
   1  -5   6       75.44       63.36      3.86 o 
   2  -5   6       25.89       26.15      2.04 o 
   3  -5   6        8.05        8.46      1.15 o 
   4  -5   6       15.11       14.72      1.46 o 
   5  -5   6        1.97        2.42      0.89 o 
   6  -5   6        0.06       -0.64      1.06 o 
  -7  -4   6        1.56        1.24      1.80 o 
  -6  -4   6       15.84       15.48      2.81 o 
  -5  -4   6        6.94        7.60      1.79 o 
  -4  -4   6       29.71       25.90      3.40 o 
  -3  -4   6       10.48       11.87      1.51 o 
  -2  -4   6       52.19       45.06      2.18 o 
  -1  -4   6      380.67      384.27      7.95 o 
   0  -4   6       83.16       86.50      2.93 o 
   1  -4   6       81.10       78.19      2.61 o 
   2  -4   6       19.68       20.04      1.16 o 
   3  -4   6       19.64       18.78      0.84 o 
   4  -4   6       10.31       10.89      0.75 o 
   5  -4   6        2.35        1.58      0.51 o 
   6  -4   6        3.58        4.01      0.75 o 
  -7  -3   6        1.58        1.20      1.55 o 
  -6  -3   6        2.80        3.04      1.63 o 
  -5  -3   6       35.30       34.63      3.12 o 
  -4  -3   6      323.21      324.97     12.21 o 
  -3  -3   6       57.50       52.93      2.16 o 
  -2  -3   6       64.70       64.32      2.33 o 
  -1  -3   6        8.16       10.85      0.89 o 
   0  -3   6      759.96      754.32     14.48 o 
   1  -3   6      105.69       98.90      1.97 o 
   2  -3   6        0.15       -0.14      0.28 o 
   3  -3   6       41.18       41.58      1.32 o 
   4  -3   6       24.30       24.09      1.09 o 
   5  -3   6        8.42        9.19      0.87 o 
   6  -3   6        5.04        4.46      0.87 o 
  -7  -2   6        1.95        1.88      0.76 o 
  -6  -2   6        0.53       -0.26      0.95 o 
  -5  -2   6       14.42       14.97      1.05 o 
  -4  -2   6       47.19       45.67      1.63 o 
  -3  -2   6      141.45      144.99      3.21 o 
  -2  -2   6      898.89      941.03     23.01 o 
  -1  -2   6      382.89      392.42      9.83 o 
   0  -2   6      426.29      414.68     10.48 o 
   1  -2   6        0.38        0.42      0.24 o 
   2  -2   6      153.15      162.17      4.23 o 
   3  -2   6        0.09        1.12      0.83 o 
   4  -2   6       27.05       26.31      1.54 o 
   5  -2   6        1.23        1.20      0.63 o 
   6  -2   6        2.70        3.94      1.10 o 
   7  -2   6        0.11        0.29      0.78 o 
  -7  -1   6        0.38       -0.70      0.70 o 
  -6  -1   6        4.34        3.77      0.85 o 
  -5  -1   6        8.50        9.65      1.00 o 
  -4  -1   6       20.74       20.79      2.14 o 
  -3  -1   6        4.95        6.05      0.88 o 
  -2  -1   6        2.72        2.10      0.27 o 
  -1  -1   6      136.29      144.66      2.81 o 
   0  -1   6       37.02       37.20      0.98 o 
   1  -1   6       85.73       78.43      1.60 o 
   2  -1   6      149.99      152.28      3.28 o 
   3  -1   6       49.50       45.87      1.63 o 
   4  -1   6       99.17      101.53      3.99 o 
   5  -1   6       10.65       13.04      1.49 o 
   6  -1   6        1.83        1.91      0.76 o 
   7  -1   6        0.13        0.87      1.00 o 
  -7   0   6        4.92        4.68      1.05 o 
  -6   0   6       30.00       35.71      3.01 o 
  -5   0   6        0.15       -0.47      0.60 o 
  -4   0   6        0.36        0.81      0.59 o 
  -3   0   6       43.84       42.55      1.99 o 
  -2   0   6      178.55      199.28      3.45 o 
  -1   0   6      955.06      958.51     17.06 o 
   0   0   6      132.57      121.36      2.16 o 
   1   0   6     1135.00     1107.20     20.84 o 
   2   0   6      622.34      629.21     10.66 o 
   3   0   6       80.98       75.87      2.26 o 
   4   0   6       64.05       73.40      2.40 o 
   5   0   6       16.32       14.19      1.32 o 
   6   0   6        2.35        3.00      0.83 o 
   7   0   6        0.45        0.05      1.23 o 
  -7   1   6        0.38       -0.82      0.82 o 
  -6   1   6        4.29        5.15      1.04 o 
  -5   1   6        8.60       10.20      1.16 o 
  -4   1   6       20.56       21.15      1.40 o 
  -3   1   6        5.00        6.26      0.62 o 
  -2   1   6        2.84        2.58      0.45 o 
  -1   1   6      134.10      142.77      3.78 o 
   0   1   6       37.27       33.84      2.57 o 
   1   1   6       87.61       75.14      4.87 o 
   2   1   6      150.75      153.87      3.81 o 
   3   1   6       48.68       42.41      2.28 o 
   4   1   6       97.51       98.94      4.91 o 
   5   1   6       10.75       13.28      1.70 o 
   6   1   6        1.77        1.40      1.05 o 
   7   1   6        0.12        0.42      0.86 o 
  -7   2   6        2.00        4.16      2.36 o 
  -6   2   6        0.50        0.39      0.84 o 
  -5   2   6       14.54       18.99      2.09 o 
  -4   2   6       45.98       45.52      2.05 o 
  -3   2   6      146.25      151.26      3.29 o 
  -2   2   6      901.97      915.31     28.24 o 
  -1   2   6      368.79      380.42      9.35 o 
   0   2   6      426.66      426.16     15.82 o 
   1   2   6        0.72        0.36      0.49 o 
   2   2   6      149.87      158.28      6.78 o 
   3   2   6        0.14        0.12      0.54 o 
   4   2   6       26.83       27.01      1.75 o 
   5   2   6        1.20        1.33      0.69 o 
   6   2   6        2.68        2.82      0.85 o 
   7   2   6        0.11        0.63      1.21 o 
  -7   3   6        1.56        3.09      1.20 o 
  -6   3   6        2.84        3.49      1.09 o 
  -5   3   6       35.00       34.93      3.93 o 
  -4   3   6      324.18      338.65      8.59 o 
  -3   3   6       57.15       53.47      2.17 o 
  -2   3   6       63.39       64.07      2.48 o 
  -1   3   6        7.39       10.71      1.50 o 
   0   3   6      755.89      773.29     28.17 o 
   1   3   6      106.07      102.38      4.75 o 
   2   3   6        0.06       -0.47      0.52 o 
   6   3   6        5.07        3.85      1.44 o 
  -7   4   6        1.58        0.10      1.83 o 
  -6   4   6       15.93       14.67      2.69 o 
  -5   4   6        7.13        5.52      2.08 o 
  -4   4   6       28.22       21.10      2.80 o 
  -3   4   6       11.64       12.23      2.30 o 
  -2   4   6       51.45       46.85      3.40 o 
   0   4   6       79.62       76.68      4.23 o 
   1   4   6       84.05       79.07      2.64 o 
   2   4   6       20.83       21.55      2.03 o 
  -6   5   6        0.68       -1.86      1.86 o 
  -5   5   6        1.48        0.74      2.01 o 
  -4   5   6       28.23       28.31      3.36 o 
  -3   5   6       47.02       52.97      4.01 o 
  -2   5   6       14.31       10.28      2.05 o 
   1   5   6       75.06       68.02      2.53 o 
   2   5   6       27.08       23.87      2.43 o 
  -6   6   6        2.09       -0.21      2.18 o 
  -5   6   6        2.64       -0.91      2.18 o 
  -4   6   6        5.49        4.50      2.22 o 
  -3   6   6        8.13        9.25      2.21 o 
  -2   6   6       96.94       98.16      5.28 o 
  -1   6   6      164.13      149.24      7.50 o 
   0   6   6        6.87        6.17      1.46 o 
   1   6   6       70.30       66.24      4.32 o 
   2   6   6      186.40      198.98      9.18 o 
   3   6   6        9.79       10.46      2.01 o 
  -5   7   6        8.48        8.50      2.83 o 
  -4   7   6        4.06        3.45      2.13 o 
  -3   7   6       17.37       10.61      2.38 o 
  -2   7   6       10.33        9.01      2.03 o 
  -1   7   6       11.33        7.39      1.73 o 
   0   7   6        1.78        2.41      1.14 o 
   1   7   6      236.04      231.52     10.52 o 
   2   7   6       67.61       62.52      4.45 o 
   3   7   6       15.48       15.23      2.59 o 
   4   7   6        0.33        0.25      1.27 o 
  -5   8   6        1.37       -2.12      2.38 o 
  -4   8   6        0.62       -0.25      2.09 o 
  -3   8   6       10.09       10.72      2.35 o 
  -2   8   6       11.73       11.72      2.23 o 
  -1   8   6       23.83       21.66      2.83 o 
   0   8   6       16.05       16.14      1.69 o 
   1   8   6        5.00        5.02      1.62 o 
   2   8   6        0.30        0.95      1.24 o 
   3   8   6        1.63        2.00      1.42 o 
   4   8   6        1.85        2.65      1.56 o 
  -4   9   6        0.92        4.20      2.36 o 
  -3   9   6        5.62        8.85      2.32 o 
  -2   9   6        6.35        6.10      1.93 o 
  -1   9   6        0.99        3.06      1.54 o 
   0   9   6        6.97        7.03      1.84 o 
   1   9   6        0.76        1.17      1.18 o 
   2   9   6        7.66        4.88      1.73 o 
   3   9   6        4.79        4.83      1.87 o 
  -3  10   6        2.57        5.52      2.20 o 
  -2  10   6        6.03        9.61      2.36 o 
  -1  10   6        2.08        4.40      1.70 o 
   0  10   6        0.04        2.04      1.43 o 
   1  10   6        3.84        8.03      2.02 o 
   2  10   6        1.41        3.39      1.65 o 
  -2 -10   7        2.96        3.21      1.15 o 
  -1 -10   7        4.86        3.64      1.66 o 
   0 -10   7        2.03        3.32      1.58 o 
   1 -10   7       10.71       10.77      1.65 o 
   2 -10   7        3.39        3.80      1.20 o 
  -4  -9   7        0.16        0.68      1.08 o 
  -3  -9   7        1.52        2.49      1.02 o 
  -2  -9   7        1.82        1.51      0.85 o 
  -1  -9   7        7.36        7.14      1.84 o 
   0  -9   7        2.32        2.32      1.33 o 
   1  -9   7        0.85        0.26      0.84 o 
   2  -9   7        0.12        0.40      0.78 o 
   3  -9   7        3.41        2.16      1.01 o 
  -5  -8   7        0.09       -1.53      1.61 o 
  -4  -8   7        2.95        3.22      1.12 o 
  -3  -8   7        4.32        2.26      1.40 o 
  -2  -8   7       12.45        9.86      1.99 o 
  -1  -8   7        3.22        3.25      0.91 o 
   0  -8   7        2.52        1.01      1.05 o 
   1  -8   7        3.38        3.28      0.95 o 
   2  -8   7        7.40        8.80      1.36 o 
   3  -8   7        2.16        1.26      0.85 o 
   4  -8   7        0.32        0.00      0.83 o 
  -5  -7   7       13.52       13.50      1.81 o 
  -4  -7   7        4.05        4.98      1.19 o 
  -3  -7   7       10.72       11.34      1.46 o 
  -2  -7   7       23.42       19.76      1.67 o 
  -1  -7   7       25.40       21.93      2.48 o 
   0  -7   7        6.99        5.13      0.75 o 
   1  -7   7       56.82       64.26      2.96 o 
   2  -7   7       10.61        7.86      1.81 o 
   3  -7   7       11.47        9.45      2.48 o 
   4  -7   7        3.52        4.13      1.08 o 
   5  -7   7        0.33        0.91      0.91 o 
  -6  -6   7        1.94        3.83      1.79 o 
  -5  -6   7        5.62        2.19      2.12 o 
  -4  -6   7        6.11        7.22      1.21 o 
  -3  -6   7       12.22       11.09      1.86 o 
  -2  -6   7       21.82       14.81      1.78 o 
  -1  -6   7       83.94       82.60      4.15 o 
   0  -6   7       21.09       22.54      1.31 o 
   1  -6   7       18.60       20.80      1.58 o 
   2  -6   7       45.06       44.72      2.32 o 
   3  -6   7        2.85        3.86      0.94 o 
   4  -6   7        0.49        1.14      0.78 o 
   5  -6   7        1.42        1.13      0.89 o 
  -6  -5   7        2.28        2.57      1.60 o 
  -5  -5   7        2.00        2.81      1.34 o 
  -4  -5   7        8.96        9.73      1.28 o 
  -3  -5   7        2.69        1.60      0.73 o 
  -2  -5   7       10.55       12.52      1.56 o 
  -1  -5   7        4.82        4.28      0.76 o 
   0  -5   7      168.28      179.63      4.37 o 
   1  -5   7      102.09       97.24      5.08 o 
   2  -5   7        1.83        0.40      1.03 o 
   3  -5   7        5.90        5.98      1.03 o 
   4  -5   7        1.39        1.24      1.33 o 
   5  -5   7        2.88        4.68      1.05 o 
   6  -5   7        2.83        4.15      1.53 o 
  -6  -4   7        1.17        1.15      1.42 o 
  -5  -4   7        2.18        1.47      1.11 o 
  -4  -4   7        3.15        3.77      0.87 o 
  -3  -4   7      178.39      178.23      5.44 o 
  -2  -4   7       12.96       14.58      1.40 o 
  -1  -4   7        5.03        4.91      1.20 o 
   0  -4   7       30.52       29.51      2.12 o 
   1  -4   7      124.34      124.75      3.34 o 
   2  -4   7       24.21       21.19      0.99 o 
   3  -4   7       93.19       84.88      2.22 o 
   4  -4   7        6.04        5.29      0.63 o 
   5  -4   7        1.84        2.11      0.55 o 
   6  -4   7        3.52        4.08      1.14 o 
  -7  -3   7        2.49        2.23      1.81 o 
  -6  -3   7        1.09       -0.41      1.15 o 
  -5  -3   7       14.28       12.58      2.13 o 
  -4  -3   7      204.95      203.09      6.01 o 
  -3  -3   7      149.66      144.57      4.51 o 
  -2  -3   7       60.50       62.57      4.17 o 
  -1  -3   7       87.39       98.23      3.05 o 
   0  -3   7      168.22      181.57      4.45 o 
   1  -3   7       67.88       75.56      1.90 o 
   2  -3   7       24.35       25.23      1.99 o 
   3  -3   7       35.16       36.19      1.25 o 
   4  -3   7       36.39       40.58      1.43 o 
   5  -3   7        0.59        0.01      0.53 o 
   6  -3   7        2.92        2.63      1.34 o 
  -7  -2   7        1.66        1.93      0.76 o 
  -6  -2   7        7.09        7.74      1.24 o 
  -5  -2   7       17.82       17.41      1.32 o 
  -4  -2   7       16.32       17.58      1.88 o 
  -3  -2   7       88.69       88.99      3.36 o 
  -2  -2   7     1031.53     1050.21     25.65 o 
  -1  -2   7      722.30      733.03     14.07 o 
   0  -2   7       14.11       13.32      0.60 o 
   1  -2   7      104.07       90.58      2.15 o 
   2  -2   7       84.31       83.12      2.07 o 
   3  -2   7       21.36       21.67      1.12 o 
   4  -2   7        0.93        0.74      0.45 o 
   5  -2   7        0.23        0.98      0.61 o 
   6  -2   7        5.71        7.52      2.12 o 
  -7  -1   7        1.77        2.03      0.85 o 
  -6  -1   7        0.48        0.42      0.68 o 
  -5  -1   7       18.05       17.98      1.24 o 
  -4  -1   7       20.26       21.47      1.23 o 
  -3  -1   7       15.51       15.52      0.98 o 
  -2  -1   7       14.07       13.49      0.55 o 
  -1  -1   7       15.01       17.50      0.79 o 
   0  -1   7       64.57       74.07      1.45 o 
   1  -1   7      970.23      987.80     15.69 o 
   2  -1   7       78.77       78.35      2.01 o 
   3  -1   7        2.95        5.66      0.67 o 
   4  -1   7        5.17        3.53      0.80 o 
   5  -1   7       11.08        9.68      1.09 o 
   6  -1   7        0.42        0.13      0.70 o 
   7  -1   7        0.45       -0.83      1.35 o 
  -7   0   7        0.00        0.31      0.86 o 
  -6   0   7        0.06       -0.35      0.68 o 
  -5   0   7       22.59       21.98      1.46 o 
  -4   0   7        6.66        8.39      0.98 o 
  -3   0   7        7.47        5.58      0.92 o 
  -2   0   7      898.52      939.07     15.08 o 
  -1   0   7       52.86       59.61      1.51 o 
   0   0   7      148.39      145.18      2.58 o 
   1   0   7      166.79      189.99      3.89 o 
   2   0   7     1905.99     1887.01     31.41 o 
   3   0   7      135.52      122.19      4.45 o 
   4   0   7       10.13       12.98      1.08 o 
   5   0   7        9.46       10.28      1.09 o 
   6   0   7        8.15        6.45      1.17 o 
   7   0   7        0.02       -0.74      0.91 o 
  -7   1   7        1.77        0.25      0.90 o 
  -6   1   7        0.51        0.65      0.85 o 
  -5   1   7       18.45       19.44      2.74 o 
  -4   1   7       20.40       21.25      1.42 o 
  -3   1   7       15.67       15.28      1.02 o 
  -2   1   7       14.64       15.02      0.77 o 
  -1   1   7       14.86       17.86      0.68 o 
   0   1   7       64.65       78.33      2.90 o 
   1   1   7      966.14      954.02     32.16 o 
   2   1   7       78.54       76.83      2.21 o 
   3   1   7        2.96        3.81      0.61 o 
   4   1   7        5.20        2.96      0.68 o 
   5   1   7       10.89       10.73      1.13 o 
   6   1   7        0.40       -0.05      0.73 o 
   7   1   7        0.45       -0.19      0.86 o 
  -7   2   7        1.66        3.38      1.30 o 
  -6   2   7        7.12        6.97      1.17 o 
  -5   2   7       18.11       19.87      1.58 o 
  -4   2   7       16.96       19.32      1.77 o 
  -3   2   7       85.14       91.90      7.43 o 
  -2   2   7     1040.84     1022.90     31.52 o 
  -1   2   7      721.71      732.95     17.28 o 
   0   2   7       15.26       14.95      0.80 o 
   1   2   7      103.98       93.33      4.27 o 
   2   2   7       85.76       84.14      4.06 o 
   4   2   7        1.06        0.74      0.93 o 
   5   2   7        0.24        0.69      1.06 o 
   6   2   7        5.76        6.48      1.05 o 
  -7   3   7        2.54        2.63      2.64 o 
  -6   3   7        1.14        0.57      0.99 o 
  -5   3   7       13.91       13.48      2.31 o 
  -4   3   7      203.05      200.05      5.67 o 
  -3   3   7      152.02      148.95      4.76 o 
  -2   3   7       61.96       64.63      2.91 o 
  -1   3   7       88.00       88.75      4.70 o 
   0   3   7      168.44      168.77      7.47 o 
   1   3   7       68.15       74.21      3.89 o 
   2   3   7       23.87       22.57      2.04 o 
   6   3   7        2.89        0.63      1.23 o 
  -7   4   7        1.41        2.25      1.50 o 
  -6   4   7        1.14        0.19      1.79 o 
  -5   4   7        2.33        1.93      1.96 o 
  -4   4   7        3.45        3.16      1.94 o 
  -3   4   7      180.64      177.38      8.33 o 
   0   4   7       30.64       25.71      2.26 o 
   1   4   7      127.28      128.69      6.00 o 
   2   4   7       23.85       21.24      2.15 o 
   3   4   7       94.02       89.45      4.84 o 
  -6   5   7        2.36       -1.10      1.93 o 
  -5   5   7        2.12        1.18      2.05 o 
  -4   5   7        8.77        7.27      2.37 o 
  -3   5   7        2.97        0.78      1.72 o 
  -2   5   7       10.78        7.79      2.09 o 
   0   5   7      166.81      164.07      7.89 o 
   1   5   7      101.79       93.45      5.12 o 
   2   5   7        1.83       -0.11      0.91 o 
   3   5   7        5.69        6.59      1.56 o 
  -6   6   7        2.01       -2.06      2.06 o 
  -5   6   7        5.40        2.51      2.42 o 
  -4   6   7        6.13        5.74      2.25 o 
  -3   6   7       12.86       16.63      2.71 o 
  -2   6   7       20.21       15.03      2.41 o 
  -1   6   7       84.88       84.34      4.86 o 
   0   6   7       22.10       27.13      2.57 o 
   1   6   7       19.51       19.21      2.43 o 
   2   6   7       43.61       42.14      3.43 o 
   3   6   7        2.95        1.89      1.23 o 
   4   6   7        0.52        0.83      1.21 o 
  -5   7   7       13.36       13.99      3.24 o 
  -4   7   7        4.23        3.80      2.23 o 
  -3   7   7       10.38        9.20      2.31 o 
  -2   7   7       24.18       24.08      3.03 o 
  -1   7   7       26.00       22.60      2.80 o 
   0   7   7        7.26        7.33      1.71 o 
   1   7   7       57.13       66.98      4.46 o 
   2   7   7       10.59       12.94      2.31 o 
   3   7   7       11.40       11.75      2.31 o 
   4   7   7        3.51        4.16      1.78 o 
   5   7   7        0.31        2.50      1.51 o 
  -5   8   7        0.07       -2.32      2.38 o 
  -4   8   7        3.00        2.43      2.30 o 
  -3   8   7        4.39        5.41      2.05 o 
  -2   8   7       12.51        9.38      2.13 o 
  -1   8   7        3.38        3.53      1.59 o 
   0   8   7        2.17        0.67      1.06 o 
   1   8   7        3.63        3.60      1.41 o 
   2   8   7        7.35        9.47      2.23 o 
   3   8   7        2.16        2.23      1.43 o 
   4   8   7        0.33        0.27      1.37 o 
  -4   9   7        0.13       -0.01      2.16 o 
  -3   9   7        1.41        6.51      2.34 o 
  -2   9   7        1.82        3.40      1.63 o 
  -1   9   7        7.27       11.25      2.29 o 
   0   9   7        2.38        3.65      1.46 o 
   1   9   7        0.83        0.27      1.16 o 
   2   9   7        0.13        0.31      1.24 o 
   3   9   7        3.46        6.12      1.96 o 
  -2  10   7        2.90        3.15      1.79 o 
  -1  10   7        4.85        8.03      2.11 o 
   0  10   7        2.16        4.32      1.61 o 
   1  10   7       10.47        8.46      2.07 o 
   2  10   7        3.49        5.20      1.79 o 
  -2 -10   8        5.10        7.34      2.02 o 
  -1 -10   8        2.73        3.31      1.54 o 
   0 -10   8        9.00        5.71      1.95 o 
   1 -10   8        1.15        0.29      1.02 o 
   2 -10   8        1.37        0.03      1.27 o 
  -4  -9   8        6.91        8.78      2.19 o 
  -3  -9   8        5.34        6.52      1.35 o 
  -2  -9   8        2.14        1.30      0.90 o 
  -1  -9   8        1.97        3.27      1.43 o 
   0  -9   8       18.15       24.90      3.11 o 
   1  -9   8        2.52        2.35      1.05 o 
   2  -9   8        2.84        1.91      1.02 o 
   3  -9   8        0.46        0.34      0.89 o 
  -4  -8   8        2.91        2.95      1.10 o 
  -3  -8   8        1.78        2.73      0.95 o 
  -2  -8   8        1.79        0.74      0.80 o 
  -1  -8   8       24.69       24.05      2.91 o 
   0  -8   8       14.14       12.53      2.17 o 
   1  -8   8        0.58       -0.29      0.73 o 
   2  -8   8        1.25        0.62      0.78 o 
   3  -8   8        6.57        6.11      1.25 o 
   4  -8   8        1.34        0.57      0.88 o 
  -5  -7   8        1.09        2.40      1.08 o 
  -4  -7   8       13.27       16.85      1.82 o 
  -3  -7   8       15.01       13.85      1.56 o 
  -2  -7   8        3.22        2.30      0.82 o 
  -1  -7   8       24.76       27.67      1.85 o 
   0  -7   8        1.10        1.67      1.12 o 
   1  -7   8        9.58        9.38      1.34 o 
   2  -7   8       73.15       71.78      3.18 o 
   3  -7   8       18.74       16.45      1.74 o 
   4  -7   8        3.03        3.95      1.12 o 
   5  -7   8        2.47        2.85      1.09 o 
  -6  -6   8        3.16        1.77      1.64 o 
  -5  -6   8       10.13       11.00      1.59 o 
  -4  -6   8        6.25        7.37      1.24 o 
  -3  -6   8        1.03        0.35      0.62 o 
  -2  -6   8        0.80        1.22      0.65 o 
  -1  -6   8        6.78        5.42      0.92 o 
   0  -6   8       35.78       34.70      2.77 o 
   1  -6   8        6.66        6.11      1.07 o 
   2  -6   8       28.60       30.76      2.55 o 
   3  -6   8        0.83        0.80      0.71 o 
   4  -6   8        0.72        0.17      0.71 o 
   5  -6   8        0.67        1.18      0.90 o 
  -6  -5   8        0.47       -0.98      1.13 o 
  -5  -5   8       13.60       11.26      1.98 o 
  -4  -5   8        4.14        4.16      1.08 o 
  -3  -5   8       14.64       14.57      1.43 o 
  -2  -5   8       25.63       26.86      1.67 o 
  -1  -5   8        2.01        1.73      0.62 o 
   0  -5   8      157.20      167.06      4.97 o 
   1  -5   8       62.31       62.62      2.62 o 
   2  -5   8        1.66        0.92      0.62 o 
   3  -5   8        0.14       -0.42      0.58 o 
   4  -5   8        3.88        2.87      0.89 o 
   5  -5   8        0.10       -0.11      0.75 o 
   6  -5   8        4.81        5.75      1.78 o 
  -6  -4   8        4.93        3.91      1.69 o 
  -5  -4   8        8.61       10.73      2.12 o 
  -4  -4   8       19.92       19.88      1.58 o 
  -3  -4   8      118.97      116.46      3.91 o 
  -2  -4   8       46.73       49.71      2.18 o 
  -1  -4   8      201.37      208.28     12.76 o 
   0  -4   8      134.77      132.55      5.75 o 
   1  -4   8       33.26       33.00      1.11 o 
   2  -4   8       23.58       24.28      1.56 o 
   3  -4   8       34.85       33.20      1.22 o 
   4  -4   8       14.26       15.34      0.93 o 
   5  -4   8        0.29        0.28      0.78 o 
   6  -4   8        0.95        0.68      0.78 o 
  -7  -3   8        1.48        2.19      1.72 o 
  -6  -3   8        2.34        1.86      1.46 o 
  -5  -3   8        7.68        4.75      1.48 o 
  -4  -3   8       14.41       15.65      1.41 o 
  -3  -3   8       76.20       73.22      4.20 o 
  -2  -3   8       47.38       42.99      1.87 o 
  -1  -3   8       87.33       95.71      3.03 o 
   0  -3   8       25.20       23.83      1.82 o 
   1  -3   8       18.97       20.95      1.25 o 
   2  -3   8       33.84       33.69      2.36 o 
   3  -3   8        0.21        0.03      0.33 o 
   4  -3   8        2.15        0.97      0.54 o 
   5  -3   8        3.96        2.49      0.71 o 
   6  -3   8        0.83        0.49      0.71 o 
  -7  -2   8        0.21        0.37      0.65 o 
  -6  -2   8        4.20        4.19      1.10 o 
  -5  -2   8       16.80       17.10      1.07 o 
  -4  -2   8       54.97       57.16      3.83 o 
  -3  -2   8        4.53        4.70      0.44 o 
  -2  -2   8       20.64       21.49      1.26 o 
  -1  -2   8      447.99      436.93      9.03 o 
   0  -2   8      194.23      185.21      3.87 o 
   1  -2   8       64.76       58.86      1.85 o 
   2  -2   8       38.70       36.26      1.19 o 
   3  -2   8       25.97       27.85      1.10 o 
   4  -2   8        6.80        6.31      0.86 o 
   5  -2   8        0.11       -0.09      0.56 o 
   6  -2   8        0.41        0.61      0.70 o 
  -7  -1   8        1.07        1.28      1.32 o 
  -6  -1   8        0.13       -0.08      1.35 o 
  -5  -1   8        2.63        2.54      0.73 o 
  -4  -1   8       12.02       12.77      1.27 o 
  -3  -1   8       34.86       35.40      1.52 o 
  -2  -1   8       40.91       42.76      1.29 o 
  -1  -1   8      204.29      211.88      6.01 o 
   0  -1   8      107.69      109.29      2.04 o 
   1  -1   8       17.42       17.45      0.60 o 
   2  -1   8       46.06       41.52      1.28 o 
   3  -1   8       30.55       33.78      1.22 o 
   4  -1   8       17.30       13.64      1.56 o 
   5  -1   8        5.94       10.63      1.13 o 
   6  -1   8        0.37        0.48      1.28 o 
  -7   0   8        0.05        0.07      0.85 o 
  -6   0   8        2.72        3.53      0.94 o 
  -5   0   8        5.83        5.32      0.93 o 
  -4   0   8        8.24       10.58      1.06 o 
  -3   0   8       10.93       11.32      1.17 o 
  -2   0   8       23.93       27.10      0.82 o 
  -1   0   8      257.04      252.56      4.32 o 
   0   0   8      754.41      711.38     12.83 o 
   1   0   8      587.56      632.83     12.17 o 
   2   0   8      164.37      159.29      3.42 o 
   3   0   8      322.05      317.56      7.71 o 
   4   0   8       30.12       34.11      2.49 o 
   5   0   8        6.91        7.13      1.28 o 
   6   0   8        0.82        0.70      0.79 o 
  -7   1   8        1.05        1.33      1.51 o 
  -6   1   8        0.12        0.14      0.83 o 
  -5   1   8        2.53        2.14      0.89 o 
  -4   1   8       12.80       14.65      1.28 o 
  -3   1   8       36.67       36.33      1.46 o 
  -2   1   8       40.89       42.42      1.43 o 
  -1   1   8      208.28      216.09      3.71 o 
   0   1   8      105.37      112.77      3.16 o 
   1   1   8       17.53       16.81      1.14 o 
   2   1   8       45.80       44.47      1.52 o 
   3   1   8       30.52       32.88      1.19 o 
   4   1   8       17.30       13.54      1.13 o 
   5   1   8        5.96        9.97      2.91 o 
   6   1   8        0.37        0.07      0.76 o 
  -7   2   8        0.21        0.11      1.01 o 
  -6   2   8        4.12        4.31      1.13 o 
  -5   2   8       16.88       19.40      1.60 o 
  -4   2   8       55.38       60.31      2.46 o 
  -3   2   8        4.06        5.27      0.79 o 
  -2   2   8       22.01       21.85      1.42 o 
  -1   2   8      454.35      453.63     10.83 o 
   0   2   8      192.83      181.27      4.90 o 
   1   2   8       66.75       57.43      1.97 o 
   2   2   8       38.16       36.92      2.68 o 
   3   2   8       27.29       29.71      1.55 o 
   4   2   8        6.90        7.57      1.42 o 
   5   2   8        0.13       -0.51      0.95 o 
   6   2   8        0.39        0.17      1.17 o 
  -7   3   8        1.44        1.56      1.17 o 
  -6   3   8        2.33        3.07      1.16 o 
  -5   3   8        7.33        7.38      1.19 o 
  -4   3   8       14.90       16.54      1.52 o 
  -3   3   8       73.72       65.34      2.68 o 
  -2   3   8       45.00       43.61      2.41 o 
  -1   3   8       86.75       91.28      2.68 o 
   0   3   8       26.36       23.82      2.20 o 
   1   3   8       18.74       23.00      2.01 o 
   2   3   8       34.15       36.62      2.55 o 
   3   3   8        0.21        0.28      0.77 o 
   5   3   8        3.97        1.62      1.23 o 
   6   3   8        0.81       -1.05      1.05 o 
  -6   4   8        5.01        3.75      1.64 o 
  -5   4   8        8.77        9.47      1.41 o 
  -4   4   8       20.48       24.65      1.87 o 
  -3   4   8      116.08      110.27      3.68 o 
  -2   4   8       49.30       53.32      2.70 o 
  -1   4   8      199.91      200.98      8.98 o 
   0   4   8      138.32      132.64      6.24 o 
   1   4   8       31.08       29.77      2.51 o 
   2   4   8       23.80       23.52      2.27 o 
   3   4   8       35.94       32.45      2.73 o 
   4   4   8       14.11       15.34      2.26 o 
   6   4   8        0.96        0.61      1.34 o 
  -6   5   8        0.45       -2.02      2.02 o 
  -5   5   8       13.60       10.37      2.72 o 
  -4   5   8        4.06        5.13      2.37 o 
  -3   5   8       14.49       14.28      2.57 o 
  -2   5   8       26.33       32.39      3.33 o 
  -1   5   8        1.77        1.67      1.33 o 
   0   5   8      155.14      155.25      7.51 o 
   1   5   8       62.47       59.84      3.89 o 
   2   5   8        1.73        0.68      0.91 o 
   3   5   8        0.15        0.79      1.00 o 
   4   5   8        3.87        3.35      1.45 o 
  -6   6   8        3.16        0.45      2.46 o 
  -5   6   8       10.30        7.85      2.87 o 
  -4   6   8        6.06        2.92      2.17 o 
  -3   6   8        1.23       -0.70      1.79 o 
  -2   6   8        0.96        0.86      1.48 o 
  -1   6   8        7.58        7.42      1.71 o 
   0   6   8       35.68       38.46      3.08 o 
   1   6   8        5.97        5.73      1.53 o 
   2   6   8       29.68       34.73      3.03 o 
   3   6   8        0.84        0.12      1.08 o 
   4   6   8        0.78        2.23      1.41 o 
   5   6   8        0.64        2.42      1.63 o 
  -5   7   8        1.01       -1.77      2.49 o 
  -4   7   8       13.28       13.65      2.97 o 
  -3   7   8       15.26       13.64      2.70 o 
  -2   7   8        2.97        5.18      1.87 o 
  -1   7   8       24.62       28.68      3.29 o 
   0   7   8        1.07        1.20      1.04 o 
   1   7   8        9.62        9.53      1.94 o 
   2   7   8       73.42       67.07      4.65 o 
   3   7   8       18.68       16.74      2.71 o 
   4   7   8        3.06        1.53      1.52 o 
   5   7   8        2.47        5.39      1.83 o 
  -4   8   8        2.76        3.17      2.39 o 
  -3   8   8        1.75        2.30      1.99 o 
  -2   8   8        1.83        3.80      1.71 o 
  -1   8   8       24.58       22.35      2.91 o 
   0   8   8       14.04       12.17      2.23 o 
   1   8   8        0.65        0.53      1.03 o 
   2   8   8        1.24        1.17      1.25 o 
   3   8   8        6.40        7.01      2.07 o 
   4   8   8        1.33        2.71      1.54 o 
  -3   9   8        5.48        9.46      2.61 o 
  -2   9   8        2.06        7.56      2.09 o 
  -1   9   8        1.81        5.47      1.85 o 
   0   9   8       18.01       22.52      3.06 o 
   1   9   8        2.60        2.15      1.38 o 
   2   9   8        2.83        5.26      1.75 o 
   3   9   8        0.46        3.67      1.59 o 
  -2  10   8        5.03        7.33      2.18 o 
  -1  10   8        2.58        4.85      1.78 o 
   0  10   8        8.94       12.01      2.33 o 
   1  10   8        1.21        2.41      1.49 o 
  -2 -10   9        2.64        3.61      1.75 o 
  -1 -10   9        1.40        1.22      1.38 o 
   0 -10   9        0.97        1.44      1.58 o 
   1 -10   9        1.88        1.99      1.58 o 
  -3  -9   9        6.77        7.32      1.41 o 
  -2  -9   9        4.94        6.08      1.84 o 
  -1  -9   9        3.45        2.72      1.49 o 
   0  -9   9        2.76        2.15      1.52 o 
   1  -9   9        5.65        5.19      1.87 o 
   2  -9   9        0.33       -0.92      1.39 o 
   3  -9   9        0.40        0.76      1.01 o 
  -4  -8   9        0.27       -0.36      0.79 o 
  -3  -8   9        9.58        8.71      2.12 o 
  -2  -8   9        6.88        6.93      1.21 o 
  -1  -8   9        4.12        6.05      1.71 o 
   0  -8   9       13.24       10.77      2.09 o 
   1  -8   9       22.06       19.05      2.05 o 
   2  -8   9        5.53        4.93      1.20 o 
   3  -8   9        0.97        0.56      0.86 o 
   4  -8   9        0.23        0.55      0.89 o 
  -5  -7   9        1.31        1.51      1.04 o 
  -4  -7   9        5.70        6.18      1.21 o 
  -3  -7   9        5.50        4.47      1.98 o 
  -2  -7   9       61.90       54.39      3.70 o 
  -1  -7   9        9.13        5.89      1.54 o 
   0  -7   9       49.75       48.91      3.59 o 
   1  -7   9        9.52        8.53      1.49 o 
   2  -7   9       50.46       55.91      2.80 o 
   3  -7   9        7.33        5.44      1.21 o 
   4  -7   9        0.39        1.20      0.94 o 
  -5  -6   9        1.61        0.20      0.85 o 
  -4  -6   9       10.34        9.73      1.37 o 
  -3  -6   9       12.30       11.98      2.34 o 
  -2  -6   9        0.95        1.03      0.66 o 
  -1  -6   9        7.56        7.89      1.10 o 
   0  -6   9        8.88        9.82      1.75 o 
   1  -6   9        2.60        2.29      0.79 o 
   2  -6   9       18.74       18.55      1.72 o 
   3  -6   9        0.87        1.13      0.79 o 
   4  -6   9        0.57        0.61      0.78 o 
   5  -6   9        0.53        0.24      1.17 o 
  -6  -5   9        2.72        0.73      1.31 o 
  -5  -5   9        2.20        1.40      0.90 o 
  -4  -5   9        6.54        5.64      1.60 o 
  -3  -5   9       26.61       29.32      1.82 o 
  -2  -5   9       53.08       53.34      2.41 o 
  -1  -5   9       12.13       14.28      1.60 o 
   0  -5   9       40.95       39.96      2.83 o 
   1  -5   9       89.80       87.84      3.28 o 
   2  -5   9        8.72        9.67      1.21 o 
   3  -5   9        1.08        0.19      0.34 o 
   4  -5   9        0.16       -0.10      0.37 o 
   5  -5   9        0.44        1.50      1.19 o 
  -6  -4   9        0.65        0.22      1.20 o 
  -5  -4   9        1.90        3.05      1.35 o 
  -4  -4   9       10.69       12.31      2.80 o 
  -3  -4   9       14.74       18.92      1.47 o 
  -2  -4   9      147.50      142.01      4.49 o 
  -1  -4   9       40.51       39.49      1.83 o 
   0  -4   9      130.41      122.52      3.30 o 
   1  -4   9       13.51       13.51      1.17 o 
   2  -4   9       24.33       22.72      0.98 o 
   3  -4   9       13.97       13.29      0.83 o 
   4  -4   9       33.77       30.39      1.27 o 
   5  -4   9        1.82        2.48      0.71 o 
   6  -4   9        1.73        3.02      0.84 o 
  -6  -3   9        3.90        4.69      1.78 o 
  -5  -3   9        5.15        6.22      1.68 o 
  -4  -3   9        6.71        6.93      1.00 o 
  -3  -3   9      285.07      285.17      8.00 o 
  -2  -3   9        5.06        5.81      0.81 o 
  -1  -3   9        0.55        0.08      0.38 o 
   0  -3   9       97.63      100.80      4.60 o 
   1  -3   9      128.21      135.40      5.65 o 
   2  -3   9       17.20       15.68      1.22 o 
   3  -3   9        2.51        2.27      0.46 o 
   4  -3   9        1.86        2.04      0.60 o 
   5  -3   9        0.55        0.49      0.60 o 
   6  -3   9        0.94        0.83      0.71 o 
  -7  -2   9        0.96        1.01      0.67 o 
  -6  -2   9        8.36        6.42      1.00 o 
  -5  -2   9       13.75       14.26      1.20 o 
  -4  -2   9        1.73        2.03      0.45 o 
  -3  -2   9        0.10       -0.27      0.27 o 
  -2  -2   9       80.10       83.17      2.13 o 
  -1  -2   9      117.10      113.61      2.68 o 
   0  -2   9        5.23        7.35      0.69 o 
   1  -2   9       44.86       46.16      1.63 o 
   2  -2   9        8.93        8.33      0.66 o 
   3  -2   9       29.49       32.44      1.02 o 
   4  -2   9        1.49        0.98      0.53 o 
   5  -2   9        1.69        2.25      0.72 o 
   6  -2   9        3.18        3.78      0.94 o 
  -7  -1   9        1.71        1.74      0.86 o 
  -6  -1   9        0.00        0.12      0.70 o 
  -5  -1   9        2.63        2.61      0.74 o 
  -4  -1   9       60.66       62.73      2.23 o 
  -3  -1   9       43.27       44.97      1.37 o 
  -2  -1   9       20.31       21.32      0.76 o 
  -1  -1   9       30.86       29.29      0.85 o 
   0  -1   9       64.42       63.90      1.51 o 
   1  -1   9      142.74      149.03      2.71 o 
   2  -1   9        0.43        0.87      0.43 o 
   3  -1   9        8.71       11.11      0.98 o 
   4  -1   9        2.08        2.58      0.68 o 
   5  -1   9        1.42        0.97      0.79 o 
   6  -1   9        1.95        1.22      1.29 o 
  -7   0   9        2.64        2.55      0.96 o 
  -6   0   9        0.05        1.37      0.81 o 
  -5   0   9       10.65        7.36      1.05 o 
  -4   0   9       26.96       27.01      1.90 o 
  -3   0   9        0.70        0.80      0.46 o 
  -2   0   9       89.18       88.82      2.16 o 
  -1   0   9       16.48       16.59      0.66 o 
   0   0   9       47.10       44.83      1.20 o 
   1   0   9       25.37       24.73      1.22 o 
   2   0   9        6.77        5.25      0.67 o 
   3   0   9      131.35      141.56      7.46 o 
   4   0   9       71.82       76.24      2.62 o 
   5   0   9        2.58        1.93      0.76 o 
   6   0   9        0.79       -0.54      0.74 o 
  -7   1   9        1.67        0.94      0.98 o 
  -6   1   9        0.00        0.07      0.84 o 
  -5   1   9        2.85        3.20      0.91 o 
  -4   1   9       61.11       61.31      2.44 o 
  -3   1   9       44.54       47.91      1.66 o 
  -2   1   9       22.12       24.54      1.05 o 
  -1   1   9       32.04       29.97      0.86 o 
   0   1   9       61.02       61.60      1.40 o 
   1   1   9      140.97      150.90      3.25 o 
   2   1   9        0.31        1.53      0.48 o 
   3   1   9        8.64       10.31      1.60 o 
   4   1   9        2.04        1.77      0.70 o 
   5   1   9        1.42        0.38      0.71 o 
   6   1   9        1.94        1.43      0.88 o 
  -7   2   9        0.96        0.43      1.06 o 
  -6   2   9        8.34        9.58      1.58 o 
  -5   2   9       13.66       12.92      1.42 o 
  -4   2   9        1.82        1.82      0.92 o 
  -3   2   9        0.07        0.39      1.16 o 
  -2   2   9       77.85       80.40      2.83 o 
  -1   2   9      119.29      116.20      4.20 o 
   0   2   9        6.06        7.47      0.70 o 
   1   2   9       46.82       47.99      1.78 o 
   2   2   9        8.46        8.37      0.89 o 
   3   2   9       29.55       32.68      5.12 o 
   4   2   9        1.40        1.07      1.02 o 
   5   2   9        1.70        1.50      1.15 o 
   6   2   9        3.20        0.86      1.25 o 
  -6   3   9        3.97        4.84      1.51 o 
  -5   3   9        4.84        5.31      2.65 o 
  -4   3   9        6.34        6.95      1.23 o 
  -3   3   9      282.11      292.24      7.67 o 
  -2   3   9        4.16        4.41      1.43 o 
  -1   3   9        0.66       -0.45      0.74 o 
   0   3   9       99.42      102.82      4.24 o 
   1   3   9      125.66      127.50      6.00 o 
   2   3   9       17.87       17.60      1.99 o 
   3   3   9        2.41        2.65      1.03 o 
   4   3   9        1.86        1.31      1.10 o 
   5   3   9        0.55       -0.52      1.01 o 
   6   3   9        0.93       -0.87      1.19 o 
  -6   4   9        0.67       -0.55      2.62 o 
  -5   4   9        1.82        1.12      1.23 o 
  -4   4   9       10.58       10.03      1.48 o 
  -3   4   9       15.34       16.74      1.59 o 
  -2   4   9      147.36      140.30      4.33 o 
  -1   4   9       39.05       33.61      3.19 o 
   0   4   9      128.65      116.38      5.88 o 
   1   4   9       14.58       13.94      1.93 o 
   2   4   9       23.87       24.39      2.28 o 
   3   4   9       13.54       12.43      1.94 o 
   4   4   9       34.18       35.94      2.95 o 
   5   4   9        1.79       -0.09      1.20 o 
   6   4   9        1.76        0.45      1.42 o 
  -6   5   9        2.68       -2.03      2.08 o 
  -5   5   9        2.37       -2.01      2.01 o 
  -4   5   9        6.32        7.13      2.51 o 
  -3   5   9       26.55       30.97      3.45 o 
  -2   5   9       52.44       51.57      4.06 o 
  -1   5   9       13.31       17.57      2.49 o 
   0   5   9       39.25       39.08      3.12 o 
   1   5   9       89.34       81.74      4.75 o 
   2   5   9        8.51       10.63      1.88 o 
   3   5   9        1.08        0.47      1.01 o 
   4   5   9        0.17        1.38      1.11 o 
  -5   6   9        1.71       -1.25      2.39 o 
  -4   6   9       10.34        6.85      2.54 o 
  -3   6   9       12.60       15.12      2.85 o 
  -2   6   9        1.14       -0.75      1.44 o 
  -1   6   9        7.15        7.43      1.78 o 
   0   6   9        9.51       11.44      2.01 o 
   1   6   9        2.94        3.61      1.30 o 
   2   6   9       18.89       22.62      2.80 o 
   3   6   9        0.78        1.29      1.21 o 
   4   6   9        0.56        0.40      1.23 o 
  -5   7   9        1.31       -0.73      2.62 o 
  -4   7   9        5.59        7.08      2.72 o 
  -3   7   9        5.50        6.42      2.39 o 
  -2   7   9       61.85       61.08      4.53 o 
  -1   7   9        8.86        5.70      1.64 o 
   0   7   9       50.60       54.15      3.94 o 
   1   7   9        9.09        9.03      1.95 o 
   2   7   9       50.26       55.97      4.15 o 
   3   7   9        7.32        5.49      1.80 o 
   4   7   9        0.39        1.22      1.44 o 
  -4   8   9        0.27        1.91      2.38 o 
  -3   8   9        9.59        8.00      2.48 o 
  -2   8   9        6.86        8.36      2.11 o 
  -1   8   9        4.30        4.85      1.70 o 
   0   8   9       13.37       15.07      2.49 o 
   1   8   9       21.57       18.71      2.78 o 
   2   8   9        5.75        5.72      1.73 o 
   3   8   9        0.92        1.86      1.42 o 
   4   8   9        0.23        2.79      1.50 o 
  -3   9   9        6.56       12.82      2.86 o 
  -2   9   9        5.09       10.92      2.43 o 
  -1   9   9        3.44        5.14      1.75 o 
   0   9   9        2.72        3.59      1.62 o 
   1   9   9        5.68        7.59      1.99 o 
   2   9   9        0.35        2.17      1.42 o 
   3   9   9        0.40        2.65      1.52 o 
  -1  10   9        1.48        5.85      1.97 o 
   0  10   9        0.94        3.34      1.54 o 
   0 -10  10        0.56       -0.10      1.39 o 
  -3  -9  10        9.66       10.56      1.57 o 
  -2  -9  10        1.31        0.02      1.23 o 
  -1  -9  10        0.13        0.88      1.33 o 
   0  -9  10        0.92        2.42      1.55 o 
   1  -9  10        5.95        5.06      1.85 o 
   2  -9  10        0.01        0.25      0.97 o 
  -4  -8  10        0.89        1.89      1.00 o 
  -3  -8  10        2.79        3.78      1.07 o 
  -2  -8  10        6.11        6.21      1.68 o 
  -1  -8  10        7.48        8.13      1.95 o 
   0  -8  10       11.37        9.24      2.04 o 
   1  -8  10       19.70       17.00      2.63 o 
   2  -8  10        0.03       -0.02      0.84 o 
   3  -8  10        0.45        1.52      0.98 o 
  -5  -7  10        0.06       -0.25      0.94 o 
  -4  -7  10        0.13        0.07      0.96 o 
  -3  -7  10       10.59       11.13      1.48 o 
  -2  -7  10        7.68        9.50      1.33 o 
  -1  -7  10       28.96       25.12      2.92 o 
   0  -7  10       11.29       11.93      2.18 o 
   1  -7  10       20.01       22.30      2.78 o 
   2  -7  10        0.20        0.99      0.87 o 
   3  -7  10        7.24        5.80      1.23 o 
   4  -7  10        2.06        0.60      0.92 o 
  -5  -6  10        5.07        5.70      1.26 o 
  -4  -6  10        4.61        4.76      1.10 o 
  -3  -6  10        3.16        2.68      0.87 o 
  -2  -6  10       15.38       14.11      1.52 o 
  -1  -6  10       13.52       11.07      1.87 o 
   0  -6  10        7.22        6.40      1.53 o 
   1  -6  10        3.18        2.54      1.17 o 
   2  -6  10       31.99       30.88      2.00 o 
   3  -6  10       21.93       24.71      2.07 o 
   4  -6  10        4.30        5.32      1.17 o 
   5  -6  10        5.17        7.17      2.00 o 
  -6  -5  10        0.98        1.30      1.46 o 
  -5  -5  10        4.53        3.05      1.03 o 
  -4  -5  10        7.47        8.86      1.25 o 
  -3  -5  10       14.93       12.27      1.76 o 
  -2  -5  10       13.93       16.07      2.13 o 
  -1  -5  10       21.04       20.37      1.53 o 
   0  -5  10        0.02        0.15      0.73 o 
   1  -5  10       18.22       16.45      2.12 o 
   2  -5  10       13.78       13.75      1.16 o 
   3  -5  10       23.17       21.72      0.99 o 
   4  -5  10        0.03        0.09      0.42 o 
   5  -5  10        0.29       -0.14      1.07 o 
  -6  -4  10        2.63        1.51      1.44 o 
  -5  -4  10        5.47        4.98      1.63 o 
  -4  -4  10       11.15       10.65      1.29 o 
  -3  -4  10       22.96       23.38      1.56 o 
  -2  -4  10       67.48       66.29      3.77 o 
  -1  -4  10       13.41       15.95      1.26 o 
   0  -4  10      225.46      212.77      5.41 o 
   1  -4  10       27.60       26.92      1.25 o 
   2  -4  10        1.14        1.63      0.46 o 
   3  -4  10        5.19        5.11      0.64 o 
   4  -4  10        0.88        0.72      0.57 o 
   5  -4  10        0.04       -0.10      0.57 o 
  -6  -3  10        5.26        5.09      1.74 o 
  -5  -3  10        0.33        1.14      1.11 o 
  -4  -3  10       12.04       12.97      1.31 o 
  -3  -3  10      231.12      236.01      6.92 o 
  -2  -3  10      424.29      420.34     11.02 o 
  -1  -3  10       38.99       40.65      1.77 o 
   0  -3  10      127.68      129.59      5.55 o 
   1  -3  10       75.06       74.13      3.86 o 
   2  -3  10        9.83       10.31      0.78 o 
   3  -3  10        2.51        2.20      0.63 o 
   4  -3  10        4.97        4.67      0.76 o 
   5  -3  10        5.45        4.29      0.84 o 
   6  -3  10        0.48        0.42      0.77 o 
  -6  -2  10        6.48        7.44      0.83 o 
  -5  -2  10       45.17       43.76      1.90 o 
  -4  -2  10        9.62        8.35      0.72 o 
  -3  -2  10       13.97       11.96      0.64 o 
  -2  -2  10       49.44       51.59      1.58 o 
  -1  -2  10        5.24        5.85      0.57 o 
   0  -2  10       18.37       18.75      1.66 o 
   1  -2  10       46.60       49.59      2.91 o 
   2  -2  10        3.86        2.27      0.54 o 
   3  -2  10        6.45        6.74      0.56 o 
   4  -2  10        0.29        1.05      0.46 o 
   5  -2  10        6.92        9.61      1.32 o 
   6  -2  10        0.01       -0.67      0.67 o 
  -7  -1  10        3.83        6.41      1.78 o 
  -6  -1  10        8.23        6.90      1.02 o 
  -5  -1  10        4.99        5.13      0.86 o 
  -4  -1  10        4.84        4.12      0.76 o 
  -3  -1  10       65.96       67.60      1.84 o 
  -2  -1  10       32.78       32.62      0.98 o 
  -1  -1  10       90.59       89.94      1.82 o 
   0  -1  10       67.18       64.55      1.64 o 
   1  -1  10       22.45       19.53      0.83 o 
   2  -1  10       85.93       82.27      2.00 o 
   3  -1  10       39.90       40.49      1.70 o 
   4  -1  10        1.27        1.88      0.65 o 
   5  -1  10        0.40       -0.36      0.71 o 
   6  -1  10        1.51        0.45      0.78 o 
  -7   0  10        0.05       -0.01      0.89 o 
  -6   0  10        0.17       -0.71      0.71 o 
  -5   0  10       19.11       15.62      1.39 o 
  -4   0  10        0.60        0.28      0.66 o 
  -3   0  10        0.53        0.90      0.95 o 
  -2   0  10       21.10       21.62      0.90 o 
  -1   0  10      348.75      368.75      7.79 o 
   0   0  10       55.30       52.00      1.49 o 
   1   0  10       46.10       49.60      1.71 o 
   2   0  10      145.73      139.42      3.78 o 
   3   0  10      330.47      301.75      7.49 o 
   4   0  10       41.22       41.79      1.87 o 
   5   0  10        2.19        1.87      0.80 o 
   6   0  10        1.86        2.78      0.97 o 
  -7   1  10        3.87        3.93      1.27 o 
  -6   1  10        8.24        9.48      1.34 o 
  -5   1  10        4.88        4.35      1.02 o 
  -4   1  10        4.36        2.42      0.86 o 
  -3   1  10       65.92       67.85      1.99 o 
  -2   1  10       34.53       35.47      1.29 o 
  -1   1  10       88.58       87.04      1.83 o 
   0   1  10       70.16       72.20      1.56 o 
   1   1  10       21.93       19.58      0.88 o 
   2   1  10       83.85       81.39      2.10 o 
   3   1  10       39.06       39.57      1.69 o 
   4   1  10        1.35        1.70      0.73 o 
   5   1  10        0.42       -0.03      1.37 o 
   6   1  10        1.51        2.51      2.55 o 
  -6   2  10        6.39        4.09      1.51 o 
  -5   2  10       45.08       44.50      5.00 o 
  -4   2  10        9.64        8.88      1.25 o 
  -3   2  10       14.06       14.41      1.42 o 
  -2   2  10       48.83       48.43      2.18 o 
  -1   2  10        5.12        4.96      0.94 o 
   0   2  10       17.64       17.64      1.06 o 
   1   2  10       46.99       49.02      2.44 o 
   2   2  10        3.68        2.57      0.65 o 
   3   2  10        6.24        7.58      1.36 o 
   4   2  10        0.30        0.66      1.06 o 
   5   2  10        6.85        8.05      1.74 o 
   6   2  10        0.01       -0.77      1.21 o 
  -6   3  10        5.22        5.66      1.32 o 
  -5   3  10        0.39        1.88      2.37 o 
  -4   3  10       11.58       12.53      1.46 o 
  -3   3  10      235.76      250.82      9.03 o 
  -2   3  10      419.25      412.87     10.49 o 
  -1   3  10       39.19       39.71      3.14 o 
   0   3  10      126.20      127.12      3.74 o 
   1   3  10       77.70       78.80      2.64 o 
   2   3  10        9.59        7.99      0.95 o 
   3   3  10        2.67        2.13      0.71 o 
   4   3  10        5.10        2.83      1.26 o 
   5   3  10        5.40        1.94      1.38 o 
   6   3  10        0.48        0.00      1.29 o 
  -6   4  10        2.65        2.95      1.29 o 
  -5   4  10        5.61        8.43      1.45 o 
  -4   4  10       11.53       11.96      2.99 o 
  -3   4  10       23.24       23.88      1.83 o 
  -2   4  10       66.43       68.50      2.79 o 
  -1   4  10       12.92       12.19      2.31 o 
   0   4  10      226.10      213.40      9.32 o 
   1   4  10       27.39       26.99      2.48 o 
   2   4  10        0.99        2.73      1.03 o 
   3   4  10        5.04        4.58      1.32 o 
   5   4  10        0.03        0.45      1.31 o 
  -6   5  10        1.01       -0.65      2.26 o 
  -5   5  10        4.48        2.62      2.45 o 
  -4   5  10        7.77        8.06      2.55 o 
  -3   5  10       14.01       10.53      2.58 o 
  -2   5  10       14.23       14.15      2.57 o 
  -1   5  10       21.18       20.12      2.66 o 
   0   5  10        0.01        0.29      1.08 o 
   1   5  10       17.48       17.32      2.36 o 
   2   5  10       13.94       18.17      2.34 o 
   3   5  10       22.74       24.11      2.47 o 
   4   5  10        0.02        0.75      1.03 o 
  -5   6  10        5.13        4.09      2.77 o 
  -4   6  10        4.86        4.90      2.59 o 
  -3   6  10        3.26        0.40      2.07 o 
  -2   6  10       15.24       12.08      2.45 o 
  -1   6  10       14.09       10.75      2.08 o 
   0   6  10        7.22        6.60      1.70 o 
   1   6  10        3.36        3.25      1.36 o 
   2   6  10       31.50       32.66      2.96 o 
   3   6  10       22.24       29.66      2.87 o 
   4   6  10        4.24        7.35      1.88 o 
  -5   7  10        0.04       -2.48      2.48 o 
  -4   7  10        0.12       -1.03      2.21 o 
  -3   7  10       10.78       10.72      2.74 o 
  -2   7  10        8.10        8.24      2.19 o 
  -1   7  10       28.73       30.97      3.12 o 
   0   7  10       11.01       14.24      2.33 o 
   1   7  10       20.03       24.62      2.70 o 
   2   7  10        0.21        2.20      1.31 o 
   3   7  10        7.35       11.00      2.13 o 
   4   7  10        2.03        1.95      1.35 o 
  -4   8  10        0.96        5.40      2.71 o 
  -3   8  10        2.69        4.65      2.44 o 
  -2   8  10        6.08        6.31      2.08 o 
  -1   8  10        7.33       10.05      2.21 o 
   0   8  10       11.69       10.98      2.13 o 
   1   8  10       19.92       19.25      2.80 o 
   2   8  10        0.04        0.00      1.03 o 
   3   8  10        0.47        4.90      1.51 o 
  -3   9  10        9.66       15.95      3.15 o 
  -2   9  10        1.29        5.05      2.17 o 
  -1   9  10        0.15        2.15      1.62 o 
   0   9  10        0.82        4.04      1.73 o 
   1   9  10        5.99        7.61      1.92 o 
   2   9  10        0.02        1.90      1.31 o 
  -2  -9  11        7.80        6.84      1.98 o 
  -1  -9  11        2.00        0.73      1.25 o 
   0  -9  11        0.07        1.09      1.37 o 
   1  -9  11        0.23       -0.43      1.27 o 
   2  -9  11        1.42        2.24      1.59 o 
  -4  -8  11        4.17        4.58      1.80 o 
  -3  -8  11        0.12        0.23      0.78 o 
  -2  -8  11        1.72        0.95      1.21 o 
  -1  -8  11        7.63        9.85      2.20 o 
   0  -8  11        0.65        1.11      1.35 o 
   1  -8  11        0.80        0.41      1.23 o 
   2  -8  11        3.74        2.45      1.26 o 
   3  -8  11        1.40        1.11      0.99 o 
  -4  -7  11        7.12        9.41      2.05 o 
  -3  -7  11        0.72        0.12      0.73 o 
  -2  -7  11       15.45       14.22      2.29 o 
  -1  -7  11       14.24       15.08      2.38 o 
   0  -7  11        0.09        0.01      1.06 o 
   1  -7  11        7.27        6.04      1.67 o 
   2  -7  11       23.53       21.99      2.12 o 
   3  -7  11        8.94        9.77      1.50 o 
   4  -7  11        3.17        2.90      1.11 o 
  -5  -6  11        4.11        2.63      1.52 o 
  -4  -6  11        6.28        7.41      1.54 o 
  -3  -6  11        4.46        3.36      0.92 o 
  -2  -6  11        3.29        3.76      0.93 o 
  -1  -6  11       28.81       27.99      2.58 o 
   0  -6  11        4.23        1.97      1.24 o 
   1  -6  11        0.06        0.14      1.00 o 
   2  -6  11        7.49        8.25      1.65 o 
   3  -6  11       13.97       15.66      2.98 o 
   4  -6  11        0.19       -0.68      1.03 o 
  -5  -5  11        0.88        0.65      1.13 o 
  -4  -5  11        0.29        0.80      1.04 o 
  -3  -5  11        2.34        2.47      0.77 o 
  -2  -5  11        7.59        6.13      1.02 o 
  -1  -5  11        8.87        9.09      1.69 o 
   0  -5  11        1.70        0.91      0.90 o 
   1  -5  11        8.10        8.67      0.74 o 
   2  -5  11        2.73        2.89      0.53 o 
   3  -5  11       12.40       13.23      0.94 o 
   4  -5  11        0.31        0.69      0.54 o 
   5  -5  11        0.05        1.07      1.31 o 
  -6  -4  11        0.05        0.27      1.22 o 
  -5  -4  11        8.65        7.72      1.82 o 
  -4  -4  11       20.99       20.31      3.07 o 
  -3  -4  11       13.21       14.14      2.26 o 
  -2  -4  11       36.24       31.22      1.80 o 
  -1  -4  11       39.14       46.00      4.71 o 
   0  -4  11       54.49       51.33      3.75 o 
   1  -4  11       36.87       34.26      1.48 o 
   2  -4  11        5.54        4.98      0.63 o 
   3  -4  11        7.86        7.21      0.77 o 
   4  -4  11        2.03        1.40      0.65 o 
   5  -4  11        0.27        0.01      0.63 o 
  -6  -3  11        4.49        2.30      1.44 o 
  -5  -3  11        2.35        1.26      1.14 o 
  -4  -3  11        0.43        0.96      1.04 o 
  -3  -3  11       60.91       64.22      6.66 o 
  -2  -3  11      121.02      123.98      6.45 o 
  -1  -3  11       27.93       26.99      1.11 o 
   0  -3  11       16.26       19.30      2.05 o 
   1  -3  11       86.31       83.08      2.64 o 
   2  -3  11       15.74       14.18      1.10 o 
   3  -3  11       10.38        9.49      1.46 o 
   4  -3  11        4.39        3.84      0.74 o 
   5  -3  11        5.37        7.49      2.31 o 
  -6  -2  11        1.05        0.26      0.52 o 
  -5  -2  11        4.99        4.21      1.15 o 
  -4  -2  11       16.49       16.70      0.89 o 
  -3  -2  11       12.06       11.25      0.66 o 
  -2  -2  11       50.70       50.16      1.62 o 
  -1  -2  11        1.10        1.08      0.42 o 
   0  -2  11       16.53       16.75      1.41 o 
   1  -2  11        0.84        0.37      0.44 o 
   2  -2  11       12.27       15.62      1.05 o 
   3  -2  11        1.41        1.41      0.93 o 
   4  -2  11        3.67        4.43      0.96 o 
   5  -2  11        2.69        2.44      1.40 o 
   6  -2  11        0.38       -0.51      0.72 o 
  -6  -1  11        1.92        1.96      0.87 o 
  -5  -1  11        3.81        4.85      0.88 o 
  -4  -1  11        0.39        0.86      0.62 o 
  -3  -1  11       76.17       74.49      1.99 o 
  -2  -1  11       86.55       87.71      2.50 o 
  -1  -1  11       14.61       14.03      0.67 o 
   0  -1  11       21.82       24.61      0.84 o 
   1  -1  11        5.08        4.87      0.53 o 
   2  -1  11      213.95      215.52      4.47 o 
   3  -1  11       18.38       20.95      1.31 o 
   4  -1  11        0.13       -0.34      0.60 o 
   5  -1  11        1.44        0.75      0.89 o 
   6  -1  11        1.29        0.98      0.83 o 
  -6   0  11        0.95        3.21      0.96 o 
  -5   0  11        8.40        7.92      1.08 o 
  -4   0  11        0.14        1.14      0.71 o 
  -3   0  11        5.75        6.12      0.71 o 
  -2   0  11       15.93       18.14      1.22 o 
  -1   0  11      115.24      111.96      2.68 o 
   0   0  11      288.68      291.55      5.99 o 
   1   0  11        1.16        0.39      0.44 o 
   2   0  11       88.62       84.74      2.67 o 
   3   0  11       15.32       18.27      1.26 o 
   4   0  11        1.78        0.90      0.99 o 
   5   0  11        0.04       -0.50      0.72 o 
   6   0  11        2.82        0.78      0.94 o 
  -6   1  11        1.89        1.35      1.00 o 
  -5   1  11        3.83        4.80      1.22 o 
  -4   1  11        0.46        0.04      0.77 o 
  -3   1  11       75.25       75.45      2.17 o 
  -2   1  11       87.52       90.50      2.32 o 
  -1   1  11       14.98       15.44      0.94 o 
   0   1  11       20.80       23.85      0.88 o 
   1   1  11        4.58        5.44      0.60 o 
   2   1  11      215.74      230.23      5.67 o 
   3   1  11       17.76       18.29      1.27 o 
   4   1  11        0.15        0.04      0.67 o 
   5   1  11        1.41        1.18      0.85 o 
   6   1  11        1.29        1.06      0.94 o 
  -6   2  11        1.02        1.01      1.07 o 
  -5   2  11        4.91        4.15      1.11 o 
  -4   2  11       16.49       15.24      1.50 o 
  -3   2  11       11.81       11.75      1.39 o 
  -2   2  11       51.04       52.82      2.31 o 
  -1   2  11        1.15        0.22      0.88 o 
   0   2  11       16.87       17.94      1.11 o 
   1   2  11        0.82        0.41      0.95 o 
   2   2  11       12.27       15.21      1.40 o 
   3   2  11        1.44        0.71      0.95 o 
   4   2  11        3.60        1.81      1.13 o 
   5   2  11        2.65        4.12      1.49 o 
   6   2  11        0.38        0.44      1.36 o 
  -6   3  11        4.56        4.11      1.30 o 
  -5   3  11        2.43        3.16      1.17 o 
  -4   3  11        0.35       -0.82      0.98 o 
  -3   3  11       60.75       63.12      4.73 o 
  -2   3  11      123.55      131.38      4.07 o 
  -1   3  11       28.73       28.17      2.57 o 
   0   3  11       17.71       25.57      2.54 o 
   1   3  11       85.34       87.69      4.61 o 
   2   3  11       15.90       16.70      1.26 o 
   3   3  11       10.77       10.38      1.62 o 
   4   3  11        4.28        1.75      1.23 o 
   5   3  11        5.42        4.07      1.62 o 
  -6   4  11        0.06       -1.59      2.29 o 
  -5   4  11        8.78       11.18      2.49 o 
  -4   4  11       20.54       21.40      1.95 o 
  -3   4  11       13.81       14.39      1.60 o 
  -2   4  11       36.54       36.12      2.92 o 
  -1   4  11       38.48       39.05      2.19 o 
   0   4  11       53.98       53.28      3.67 o 
   1   4  11       37.00       33.86      1.67 o 
   2   4  11        5.58        6.10      1.38 o 
   3   4  11        7.73        6.79      1.04 o 
   4   4  11        2.02        0.62      1.21 o 
   5   4  11        0.28       -1.17      1.17 o 
  -5   5  11        0.93        0.77      2.29 o 
  -4   5  11        0.35       -1.95      1.95 o 
  -3   5  11        2.42        5.73      2.32 o 
  -2   5  11        7.06        6.59      2.14 o 
  -1   5  11        8.63        8.35      2.02 o 
   0   5  11        1.82        1.52      1.28 o 
   1   5  11        8.11       10.71      1.86 o 
   2   5  11        2.99        2.75      1.21 o 
   3   5  11       12.42       15.05      2.17 o 
   5   5  11        0.05       -0.64      1.36 o 
  -5   6  11        3.96       -2.50      2.50 o 
  -4   6  11        6.27        7.87      2.92 o 
  -3   6  11        4.68        2.02      2.13 o 
  -2   6  11        3.57        5.72      2.11 o 
  -1   6  11       28.97       23.31      3.06 o 
   0   6  11        4.46        4.56      1.63 o 
   1   6  11        0.05       -0.20      0.93 o 
   2   6  11        7.64       11.48      2.08 o 
   3   6  11       13.88       12.42      2.16 o 
  -4   7  11        7.21        3.71      2.63 o 
  -3   7  11        0.62       -0.13      2.08 o 
  -2   7  11       15.56       15.27      2.71 o 
  -1   7  11       14.72       16.95      2.76 o 
   0   7  11        0.08        0.94      1.27 o 
   1   7  11        7.66        6.65      1.75 o 
   2   7  11       23.12       25.94      2.82 o 
   3   7  11        8.99       13.62      2.38 o 
   4   7  11        3.18        6.63      1.66 o 
  -4   8  11        4.12        3.91      2.72 o 
  -3   8  11        0.11        1.64      2.29 o 
  -2   8  11        1.80        4.37      2.13 o 
  -1   8  11        7.54       11.33      2.40 o 
   0   8  11        0.58        3.64      1.61 o 
   1   8  11        0.85        1.86      1.32 o 
   2   8  11        3.77        5.35      1.71 o 
   3   8  11        1.43        3.43      1.42 o 
  -2   9  11        7.70       12.52      2.74 o 
  -1   9  11        1.91        2.77      1.72 o 
   0   9  11        0.05        1.28      1.33 o 
   1   9  11        0.21        3.27      1.50 o 
   2   9  11        1.43        4.18      1.65 o 
  -2  -9  12        0.24        0.03      1.30 o 
  -1  -9  12        3.65        3.03      1.62 o 
   0  -9  12        5.49        2.21      1.52 o 
   1  -9  12        0.22       -0.06      1.17 o 
  -3  -8  12        5.02        5.01      1.77 o 
  -2  -8  12        2.45        1.77      1.40 o 
  -1  -8  12        6.11       11.42      2.26 o 
   0  -8  12        9.93        8.17      2.00 o 
   1  -8  12        0.61        0.25      1.27 o 
   2  -8  12        0.19        0.18      1.15 o 
  -4  -7  12        5.40        5.85      1.26 o 
  -3  -7  12        2.53        1.48      0.86 o 
  -2  -7  12        2.37        3.50      1.51 o 
  -1  -7  12        1.88        2.47      1.30 o 
   0  -7  12       17.56       16.08      2.55 o 
   1  -7  12        1.31        1.10      1.29 o 
   2  -7  12        3.39        0.09      1.19 o 
   3  -7  12        9.04        7.09      1.40 o 
  -5  -6  12        3.22        4.45      1.74 o 
  -4  -6  12        1.76        2.25      0.96 o 
  -3  -6  12        4.01        3.53      0.97 o 
  -2  -6  12        3.98        5.18      1.59 o 
  -1  -6  12       16.68       16.23      2.43 o 
   0  -6  12        0.89        0.77      1.13 o 
   1  -6  12        6.87        5.46      1.53 o 
   2  -6  12        2.80        4.01      1.48 o 
   3  -6  12        0.60        1.52      0.91 o 
   4  -6  12        1.29        0.94      1.35 o 
  -5  -5  12        0.62        1.14      1.22 o 
  -4  -5  12        7.93       10.02      1.35 o 
  -3  -5  12        0.03        0.39      0.63 o 
  -2  -5  12        4.24        3.09      0.88 o 
  -1  -5  12        1.73        1.00      1.02 o 
   0  -5  12        0.71       -0.30      0.83 o 
   1  -5  12        6.66        7.56      0.77 o 
   2  -5  12        4.13        4.65      1.38 o 
   3  -5  12        3.15        4.54      0.67 o 
   4  -5  12        1.49        1.36      0.73 o 
  -6  -4  12        1.32        2.47      1.57 o 
  -5  -4  12        0.74       -0.27      1.01 o 
  -4  -4  12        2.67        2.14      1.18 o 
  -3  -4  12       48.27       42.97      2.17 o 
  -2  -4  12       55.10       61.27      2.61 o 
  -1  -4  12      102.51      100.37      3.12 o 
   0  -4  12       27.86       27.36      1.38 o 
   1  -4  12        5.94        5.68      2.16 o 
   2  -4  12       11.12       10.89      1.25 o 
   3  -4  12        0.04        0.58      0.58 o 
   4  -4  12        0.97        0.27      0.63 o 
   5  -4  12        0.55        1.16      0.74 o 
  -6  -3  12        0.30        1.04      1.35 o 
  -5  -3  12        9.65        7.15      1.81 o 
  -4  -3  12        0.78        1.17      1.09 o 
  -3  -3  12        5.32        3.94      0.82 o 
  -2  -3  12       10.43       11.56      1.19 o 
  -1  -3  12      136.38      141.06      3.37 o 
   0  -3  12       34.69       38.86      1.65 o 
   1  -3  12        2.19        2.63      1.42 o 
   2  -3  12       10.98       12.06      1.96 o 
   3  -3  12        1.01        1.04      0.55 o 
   4  -3  12        0.04        0.50      0.60 o 
   5  -3  12        0.91        1.11      0.71 o 
  -6  -2  12        0.28       -0.77      1.20 o 
  -5  -2  12        2.97        4.06      0.85 o 
  -4  -2  12        2.59        2.57      0.48 o 
  -3  -2  12        1.49        2.69      1.12 o 
  -2  -2  12        5.94        5.49      0.68 o 
  -1  -2  12       19.58       20.23      1.39 o 
   0  -2  12        0.15       -0.35      0.59 o 
   1  -2  12        0.44        0.30      0.47 o 
   2  -2  12       20.82       21.48      1.25 o 
   3  -2  12        3.99        4.88      0.80 o 
   4  -2  12        6.61        7.18      0.99 o 
   5  -2  12        0.23        2.25      2.06 o 
  -6  -1  12        2.42        1.80      1.43 o 
  -5  -1  12        7.81        7.97      1.02 o 
  -4  -1  12        9.44        9.59      0.99 o 
  -3  -1  12       14.46       15.98      1.00 o 
  -2  -1  12       12.45       14.09      1.56 o 
  -1  -1  12       66.05       66.30      1.54 o 
   0  -1  12       43.37       44.23      1.19 o 
   1  -1  12        7.36        7.58      0.72 o 
   2  -1  12       29.63       28.07      1.11 o 
   3  -1  12       58.99       61.91      2.97 o 
   4  -1  12        0.45        0.81      0.68 o 
   5  -1  12        3.76        1.84      0.87 o 
  -6   0  12        0.34        0.56      0.83 o 
  -5   0  12        2.90        1.37      0.80 o 
  -4   0  12        0.07        0.79      0.71 o 
  -3   0  12        0.25        0.36      0.55 o 
  -2   0  12        3.07        4.35      0.66 o 
  -1   0  12        7.98        7.02      0.68 o 
   0   0  12       76.18       79.06      2.11 o 
   1   0  12        0.43        0.28      0.58 o 
   2   0  12        7.19        9.09      1.10 o 
   3   0  12        9.39        6.53      0.94 o 
   4   0  12        6.89        4.43      0.87 o 
   5   0  12        0.26        0.72      0.77 o 
  -6   1  12        2.43        1.31      1.56 o 
  -5   1  12        7.82        8.91      1.25 o 
  -4   1  12        9.27        9.61      1.14 o 
  -3   1  12       13.99       15.21      1.09 o 
  -2   1  12       12.40       14.19      1.03 o 
  -1   1  12       66.72       65.03      1.91 o 
   0   1  12       43.97       47.34      1.29 o 
   1   1  12        7.70        8.92      0.82 o 
   2   1  12       30.66       31.33      1.47 o 
   3   1  12       58.67       64.87      2.33 o 
   4   1  12        0.49        1.06      0.87 o 
   5   1  12        3.81        2.26      0.96 o 
  -6   2  12        0.27       -0.49      1.42 o 
  -5   2  12        2.81        3.01      1.12 o 
  -4   2  12        2.56        2.92      1.07 o 
  -3   2  12        1.67        4.23      1.15 o 
  -2   2  12        6.29        7.18      1.21 o 
  -1   2  12       19.47       19.05      1.57 o 
   0   2  12        0.14        0.12      0.49 o 
   1   2  12        0.48        0.44      0.55 o 
   2   2  12       20.94       21.47      1.89 o 
   3   2  12        4.04        2.91      1.25 o 
   4   2  12        6.62        6.30      1.60 o 
   5   2  12        0.23       -1.09      1.09 o 
  -6   3  12        0.29        0.23      1.68 o 
  -5   3  12        9.79       11.20      1.55 o 
  -4   3  12        0.72       -0.98      0.98 o 
  -3   3  12        5.39        2.05      1.13 o 
  -2   3  12       10.99       15.77      2.75 o 
  -1   3  12      135.97      141.49      4.38 o 
   0   3  12       35.39       36.39      3.24 o 
   1   3  12        2.03        3.00      0.74 o 
   2   3  12       11.06       12.95      1.18 o 
   3   3  12        1.09        0.83      1.12 o 
   4   3  12        0.04       -1.08      1.08 o 
   5   3  12        0.93       -0.40      1.24 o 
  -6   4  12        1.35        1.71      1.46 o 
  -5   4  12        0.69        0.31      2.00 o 
  -4   4  12        2.61        0.56      1.25 o 
  -3   4  12       46.92       39.94      2.72 o 
  -2   4  12       56.49       60.64      2.72 o 
  -1   4  12      100.51      105.09      3.60 o 
   0   4  12       27.51       32.01      2.88 o 
   1   4  12        5.94        7.11      0.93 o 
   2   4  12       11.09       11.70      1.20 o 
   3   4  12        0.04       -1.01      1.01 o 
   4   4  12        0.96       -0.93      1.13 o 
   5   4  12        0.54       -0.92      1.23 o 
  -5   5  12        0.59       -1.16      2.36 o 
  -4   5  12        8.05        5.63      2.54 o 
  -3   5  12        0.06       -1.73      1.73 o 
  -2   5  12        4.19        4.19      2.13 o 
  -1   5  12        1.83        3.57      1.79 o 
   0   5  12        0.55       -0.30      1.20 o 
   1   5  12        6.54        6.55      1.61 o 
   2   5  12        4.36        6.97      1.52 o 
   3   5  12        3.24        3.37      2.70 o 
   4   5  12        1.49       -0.81      1.27 o 
  -5   6  12        3.21        2.23      2.87 o 
  -4   6  12        1.84        0.54      2.56 o 
  -3   6  12        4.14        2.69      2.25 o 
  -2   6  12        3.95        4.35      2.14 o 
  -1   6  12       16.92       21.00      2.97 o 
   0   6  12        0.77        1.45      1.39 o 
   1   6  12        6.93        9.30      1.89 o 
   2   6  12        2.86        4.48      1.48 o 
   3   6  12        0.58        1.18      1.14 o 
  -4   7  12        5.22        4.94      2.88 o 
  -3   7  12        2.54        1.82      2.29 o 
  -2   7  12        2.51        4.28      2.20 o 
  -1   7  12        1.70        2.40      1.60 o 
   0   7  12       17.89       17.44      2.60 o 
   1   7  12        1.18        1.07      1.20 o 
   2   7  12        3.53        5.30      1.62 o 
   3   7  12        8.95        9.36      1.96 o 
  -3   8  12        5.02        6.58      2.85 o 
  -2   8  12        2.26        6.11      2.35 o 
  -1   8  12        6.02       10.43      2.37 o 
   0   8  12        9.87       12.93      2.44 o 
   1   8  12        0.62        1.33      1.30 o 
   2   8  12        0.19        4.08      1.45 o 
  -2   9  12        0.29        1.83      1.96 o 
  -1   9  12        3.63        6.72      2.15 o 
   0   9  12        5.30        9.21      2.15 o 
  -3  -8  13        6.99        4.62      1.75 o 
  -2  -8  13        0.75       -0.41      1.23 o 
  -1  -8  13        0.84        1.34      1.37 o 
   0  -8  13        6.08        6.93      2.02 o 
   1  -8  13        1.93        2.35      1.51 o 
   2  -8  13        2.63        1.89      1.38 o 
  -4  -7  13        1.07        0.09      0.86 o 
  -3  -7  13        4.73        5.84      1.71 o 
  -2  -7  13        7.49        8.48      1.97 o 
  -1  -7  13       13.46       11.01      2.19 o 
   0  -7  13        2.32        2.63      1.48 o 
   1  -7  13        3.49        5.40      1.82 o 
   2  -7  13        4.68        2.40      1.43 o 
   3  -7  13        6.42        6.97      1.98 o 
  -4  -6  13        4.94        3.39      1.52 o 
  -3  -6  13        9.77        9.60      1.42 o 
  -2  -6  13        1.99        0.65      1.23 o 
  -1  -6  13        0.91        0.69      1.17 o 
   0  -6  13       16.10       15.64      2.43 o 
   1  -6  13        8.04        7.02      1.84 o 
   2  -6  13        4.40        6.71      1.72 o 
   3  -6  13       10.39        8.63      1.96 o 
   4  -6  13        3.58        2.02      1.50 o 
  -5  -5  13        2.21       -0.31      1.16 o 
  -4  -5  13        1.07       -0.85      0.94 o 
  -3  -5  13        3.89        2.74      0.86 o 
  -2  -5  13        5.48        4.63      0.97 o 
  -1  -5  13       13.52       10.00      1.86 o 
   0  -5  13        0.50        1.31      1.10 o 
   1  -5  13        1.34        0.69      0.56 o 
   2  -5  13        4.07        3.81      1.21 o 
   3  -5  13        0.07       -0.65      0.65 o 
   4  -5  13        3.59        6.14      0.86 o 
  -5  -4  13        0.20        0.98      1.21 o 
  -4  -4  13       14.77       12.30      2.11 o 
  -3  -4  13       59.17       53.97      2.55 o 
  -2  -4  13       15.46       13.96      1.42 o 
  -1  -4  13       14.70       15.71      1.49 o 
   0  -4  13       50.82       47.47      1.91 o 
   1  -4  13       11.37        9.56      1.49 o 
   2  -4  13        3.36        2.52      0.69 o 
   3  -4  13        0.32       -0.13      0.65 o 
   4  -4  13        2.79        2.92      1.16 o 
  -6  -3  13        1.97        1.26      1.40 o 
  -5  -3  13        6.70        4.32      1.58 o 
  -4  -3  13        1.73        0.95      1.09 o 
  -3  -3  13        8.67        4.75      1.42 o 
  -2  -3  13       78.80       86.33      2.45 o 
  -1  -3  13        0.79        0.34      0.95 o 
   0  -3  13        3.67        3.18      0.71 o 
   1  -3  13        1.00        1.36      0.59 o 
   2  -3  13       28.58       28.54      1.86 o 
   3  -3  13        2.85        3.62      0.75 o 
   4  -3  13        0.07       -0.30      0.76 o 
   5  -3  13        1.08        0.81      0.79 o 
  -6  -2  13        2.67        1.41      1.45 o 
  -5  -2  13        0.25       -0.88      0.95 o 
  -4  -2  13        0.03       -0.55      0.82 o 
  -3  -2  13        3.75        3.87      1.22 o 
  -2  -2  13        5.16        4.10      0.82 o 
  -1  -2  13       19.12       21.48      1.18 o 
   0  -2  13        7.89        6.67      0.87 o 
   1  -2  13       13.35       15.35      1.21 o 
   2  -2  13       12.48       14.99      1.85 o 
   3  -2  13        1.53        0.87      0.71 o 
   4  -2  13        3.59        4.58      1.66 o 
   5  -2  13        2.00        0.92      0.83 o 
  -6  -1  13        8.68        9.10      2.14 o 
  -5  -1  13        3.62        4.26      1.08 o 
  -4  -1  13        0.77        0.59      0.62 o 
  -3  -1  13        2.69        3.38      0.69 o 
  -2  -1  13       10.73        9.27      0.77 o 
  -1  -1  13       16.04       15.02      0.78 o 
   0  -1  13       17.77       18.99      0.90 o 
   1  -1  13        5.42        5.63      0.63 o 
   2  -1  13        0.79        1.27      0.50 o 
   3  -1  13       29.44       27.72      1.16 o 
   4  -1  13        2.58        3.45      0.68 o 
   5  -1  13        1.21        1.85      0.97 o 
  -6   0  13        0.69        0.34      0.89 o 
  -5   0  13        0.68        1.15      0.83 o 
  -4   0  13       87.50       81.47      3.39 o 
  -3   0  13        0.16       -0.30      0.54 o 
  -2   0  13        3.72        4.98      0.70 o 
  -1   0  13        1.02        1.00      0.54 o 
   0   0  13       21.88       21.57      0.94 o 
   1   0  13       23.89       21.52      0.98 o 
   2   0  13        1.00        0.29      0.51 o 
   3   0  13       13.23       10.81      1.16 o 
   4   0  13       11.21       11.35      1.27 o 
   5   0  13        0.19        0.21      1.09 o 
  -6   1  13        8.70       10.25      1.52 o 
  -5   1  13        3.66        3.13      1.02 o 
  -4   1  13        0.75        0.42      0.67 o 
  -3   1  13        2.71        3.01      0.75 o 
  -2   1  13       10.50       10.69      0.93 o 
  -1   1  13       16.53       17.83      1.06 o 
   0   1  13       18.10       18.34      0.91 o 
   1   1  13        5.09        6.92      0.72 o 
   2   1  13        0.83        2.93      0.72 o 
   3   1  13       29.86       28.47      1.58 o 
   4   1  13        2.54        3.58      0.93 o 
   5   1  13        1.23        1.97      0.96 o 
  -6   2  13        2.62        0.36      2.41 o 
  -5   2  13        0.26       -0.61      1.27 o 
  -4   2  13        0.04       -0.21      0.96 o 
  -3   2  13        3.44        4.53      1.20 o 
  -2   2  13        4.98        5.52      1.15 o 
  -1   2  13       19.83       20.76      1.62 o 
   0   2  13        7.97        8.22      1.58 o 
   1   2  13       13.12       14.50      1.23 o 
   2   2  13       12.24       15.80      1.84 o 
   3   2  13        1.59        3.20      1.30 o 
   4   2  13        3.57        4.22      1.48 o 
   5   2  13        2.00        1.04      1.43 o 
  -6   3  13        2.00        0.69      1.20 o 
  -5   3  13        6.59        5.41      1.39 o 
  -4   3  13        1.77        1.84      1.17 o 
  -3   3  13        8.42        5.36      1.34 o 
  -2   3  13       78.52       90.14      3.27 o 
  -1   3  13        0.69        0.18      1.03 o 
   0   3  13        3.78        3.11      1.54 o 
   1   3  13        1.07        2.23      1.21 o 
   2   3  13       28.18       25.86      2.16 o 
   3   3  13        2.91        4.18      1.38 o 
   4   3  13        0.06       -1.09      1.09 o 
   5   3  13        1.06       -0.29      1.37 o 
  -5   4  13        0.21       -1.11      1.25 o 
  -4   4  13       14.90       16.02      2.00 o 
  -3   4  13       58.94       63.30      2.91 o 
  -2   4  13       14.60       11.59      1.62 o 
  -1   4  13       14.77       15.49      1.65 o 
   0   4  13       49.93       47.06      3.59 o 
   1   4  13       11.46       11.82      1.92 o 
   2   4  13        3.23        2.81      1.99 o 
   3   4  13        0.31       -0.84      1.02 o 
   4   4  13        2.80        0.90      1.41 o 
   5   4  13        1.19       -1.03      1.34 o 
  -5   5  13        2.27        1.24      4.44 o 
  -4   5  13        1.14       -0.50      2.23 o 
  -3   5  13        3.85        3.36      2.33 o 
  -2   5  13        5.81        9.42      2.60 o 
  -1   5  13       13.76       12.52      2.46 o 
   0   5  13        0.46        2.08      1.46 o 
   1   5  13        1.26        3.68      1.39 o 
   2   5  13        4.07        6.08      1.39 o 
   3   5  13        0.08        0.04      1.26 o 
   4   5  13        3.63        1.66      1.51 o 
  -4   6  13        4.79        2.63      2.72 o 
  -3   6  13        9.98       10.50      2.85 o 
  -2   6  13        2.16        1.77      2.07 o 
  -1   6  13        0.87        2.27      1.75 o 
   0   6  13       16.42       17.05      2.61 o 
   1   6  13        7.84       14.57      2.32 o 
   2   6  13        4.34        5.82      1.58 o 
   4   6  13        3.58        0.39      1.61 o 
  -4   7  13        1.08        0.96      2.79 o 
  -3   7  13        4.75        2.09      2.50 o 
  -2   7  13        7.25       10.21      2.71 o 
  -1   7  13       13.73       11.31      2.60 o 
   0   7  13        2.19        5.08      1.77 o 
   1   7  13        3.65        6.10      1.73 o 
   2   7  13        4.63        8.17      1.78 o 
   3   7  13        6.44       10.64      1.97 o 
  -3   8  13        6.98        6.63      2.83 o 
  -2   8  13        0.74        0.69      2.18 o 
  -1   8  13        0.76        5.40      2.08 o 
   0   8  13        6.05        8.21      2.17 o 
   1   8  13        1.87        4.07      1.63 o 
  -2  -8  14        3.97        2.65      1.64 o 
  -1  -8  14        1.28       -0.53      1.16 o 
   0  -8  14        2.74        2.17      1.53 o 
   1  -8  14        2.50        2.00      1.53 o 
  -3  -7  14        5.52        7.07      1.86 o 
  -2  -7  14        3.39        6.40      1.81 o 
  -1  -7  14        1.62        2.17      1.39 o 
   0  -7  14        2.46        1.31      1.40 o 
   1  -7  14        5.00        4.46      1.70 o 
   2  -7  14        1.36        1.02      1.38 o 
  -4  -6  14        2.29        2.29      1.45 o 
  -3  -6  14        1.91        0.88      1.15 o 
  -2  -6  14        2.41        2.59      1.42 o 
  -1  -6  14        5.85        4.79      1.60 o 
   0  -6  14        1.47        1.49      1.29 o 
   1  -6  14        1.93        2.32      1.40 o 
   2  -6  14        4.89        4.81      1.70 o 
   3  -6  14        2.42        2.40      1.54 o 
  -5  -5  14        0.13       -0.05      1.12 o 
  -4  -5  14        2.59        3.66      1.51 o 
  -3  -5  14        5.01        3.23      1.32 o 
  -2  -5  14        6.67        5.85      1.58 o 
  -1  -5  14        6.47        5.12      1.54 o 
   0  -5  14        5.40        3.36      1.30 o 
   1  -5  14        0.12        0.22      0.78 o 
   2  -5  14        2.51        2.43      0.70 o 
   3  -5  14        0.06        0.94      0.65 o 
   4  -5  14        2.83        4.81      1.75 o 
  -5  -4  14        2.14        0.96      1.23 o 
  -4  -4  14        1.92        1.17      1.14 o 
  -3  -4  14        1.23        0.60      0.95 o 
  -2  -4  14       15.65       13.68      3.77 o 
  -1  -4  14       19.42       20.41      1.35 o 
   0  -4  14       14.09       13.03      1.18 o 
   1  -4  14        0.81       -0.09      0.56 o 
   2  -4  14        0.36        0.10      0.66 o 
   3  -4  14        1.10        1.08      0.68 o 
   4  -4  14        0.52        0.03      0.81 o 
  -5  -3  14        4.74        4.93      1.66 o 
  -4  -3  14        1.84        2.15      1.26 o 
  -3  -3  14       13.91       10.00      1.87 o 
  -2  -3  14      130.90      125.72      3.96 o 
  -1  -3  14       83.90       84.49      2.90 o 
   0  -3  14       10.99       10.42      1.07 o 
   1  -3  14       22.97       28.74      1.53 o 
   2  -3  14        9.32        6.87      0.94 o 
   3  -3  14        5.37        4.09      0.92 o 
   4  -3  14        0.16        0.49      0.69 o 
  -6  -2  14        0.73        0.62      1.33 o 
  -5  -2  14        2.03        1.97      1.32 o 
  -4  -2  14        4.67        5.67      1.57 o 
  -3  -2  14        1.96        0.45      0.99 o 
  -2  -2  14       13.80       14.00      1.49 o 
  -1  -2  14        7.85        7.72      0.96 o 
   0  -2  14        8.76       10.38      1.35 o 
   1  -2  14       47.53       51.46      2.08 o 
   2  -2  14        9.73       10.47      1.10 o 
   3  -2  14        0.46        0.01      0.59 o 
   4  -2  14        0.75        0.93      0.73 o 
   5  -2  14        2.63        2.24      0.86 o 
  -6  -1  14        8.89        8.00      1.54 o 
  -5  -1  14        0.03        0.23      0.88 o 
  -4  -1  14        0.73        0.06      0.61 o 
  -3  -1  14        7.08        7.23      0.88 o 
  -2  -1  14        4.56        4.75      0.65 o 
  -1  -1  14       11.13       11.48      0.80 o 
   0  -1  14        6.66        8.60      1.09 o 
   1  -1  14        5.73        5.70      0.65 o 
   2  -1  14        1.55        0.80      0.50 o 
   3  -1  14        6.66        6.11      1.12 o 
   4  -1  14        6.57        8.02      0.84 o 
   5  -1  14        0.42        0.88      0.75 o 
  -6   0  14        3.87        2.61      0.98 o 
  -5   0  14        0.05        0.31      1.34 o 
  -4   0  14        0.27        0.57      0.77 o 
  -3   0  14       38.92       41.06      1.55 o 
  -2   0  14        4.23        4.63      0.73 o 
  -1   0  14        0.57       -0.59      0.66 o 
   0   0  14       39.68       40.09      1.35 o 
   1   0  14        2.19        2.58      0.83 o 
   2   0  14        0.04        0.20      0.50 o 
   3   0  14       25.74       26.42      2.40 o 
   4   0  14       14.20       11.31      2.21 o 
   5   0  14        0.72       -0.14      1.27 o 
  -6   1  14        8.82       10.77      2.55 o 
  -5   1  14        0.03       -0.34      0.86 o 
  -4   1  14        0.77        0.15      0.69 o 
  -3   1  14        7.12        6.18      0.89 o 
  -2   1  14        4.60        4.60      0.79 o 
  -1   1  14       11.05       13.76      1.19 o 
   0   1  14        6.78        6.99      1.08 o 
   1   1  14        5.87        6.26      0.72 o 
   2   1  14        1.56        0.83      0.84 o 
   3   1  14        6.65        6.69      1.51 o 
   4   1  14        6.52        6.76      1.13 o 
   5   1  14        0.43        0.08      0.87 o 
  -6   2  14        0.76        1.64      1.96 o 
  -5   2  14        1.94        1.50      1.10 o 
  -4   2  14        4.72        4.75      1.24 o 
  -3   2  14        2.00        1.86      1.18 o 
  -2   2  14       14.13       14.79      1.54 o 
  -1   2  14        7.38        6.08      1.17 o 
   0   2  14        8.93        9.83      1.86 o 
   1   2  14       47.84       55.89      2.97 o 
   2   2  14        9.50        9.07      1.58 o 
   3   2  14        0.44       -0.95      0.95 o 
   4   2  14        0.77       -1.09      1.19 o 
   5   2  14        2.61        2.70      1.62 o 
  -5   3  14        4.81        6.66      1.87 o 
  -4   3  14        1.91        0.49      1.17 o 
  -3   3  14       14.14       12.25      1.63 o 
  -2   3  14      129.99      135.53      5.61 o 
  -1   3  14       83.90       88.89      4.66 o 
   0   3  14       11.07       10.33      1.39 o 
   1   3  14       22.91       33.44      2.96 o 
   2   3  14        9.28        6.54      1.41 o 
   3   3  14        5.36        5.39      1.51 o 
   4   3  14        0.15       -1.18      1.18 o 
  -5   4  14        2.22        1.35      2.34 o 
  -4   4  14        1.90        0.10      1.31 o 
  -3   4  14        1.30        0.99      1.23 o 
  -2   4  14       15.29       13.11      1.69 o 
  -1   4  14       20.07       25.83      5.99 o 
   0   4  14       13.61       17.04      2.51 o 
   1   4  14        0.85        3.12      1.35 o 
   3   4  14        1.12        0.40      1.19 o 
   4   4  14        0.53       -0.10      1.28 o 
  -5   5  14        0.13        0.83      1.49 o 
  -4   5  14        2.71        2.74      1.53 o 
  -3   5  14        5.23        5.38      1.53 o 
  -2   5  14        6.68        8.11      1.57 o 
  -1   5  14        6.71        6.21      1.36 o 
   0   5  14        5.54        4.02      1.69 o 
   1   5  14        0.10        0.14      1.16 o 
   2   5  14        2.47        5.49      1.44 o 
   4   5  14        2.81        4.35      1.77 o 
  -4   6  14        2.41        3.73      2.83 o 
  -3   6  14        1.81       -1.02      2.27 o 
  -2   6  14        2.43        0.77      2.26 o 
  -1   6  14        6.03        8.93      2.31 o 
   0   6  14        1.32        2.91      1.65 o 
   1   6  14        1.90        3.88      1.56 o 
   2   6  14        4.85        8.35      1.77 o 
  -3   7  14        5.39        4.48      2.70 o 
  -2   7  14        3.41        4.84      2.53 o 
  -1   7  14        1.54        3.24      2.04 o 
   0   7  14        2.48        6.37      2.00 o 
   1   7  14        5.10       11.28      2.19 o 
  -2   8  14        4.01        3.03      2.39 o 
  -1   8  14        1.20        3.72      2.10 o 
   0   8  14        2.78        6.52      2.09 o 
   1   8  14        2.53        4.46      1.70 o 
  -3  -7  15        0.72       -0.33      1.24 o 
  -2  -7  15        4.80        2.95      1.50 o 
  -1  -7  15        7.14        8.69      2.13 o 
   0  -7  15        0.90        2.04      1.42 o 
   1  -7  15        0.99        0.88      1.35 o 
   2  -7  15        0.61        0.97      1.39 o 
  -2  -6  15        3.70        2.12      1.49 o 
  -1  -6  15        0.57        0.49      1.28 o 
   0  -6  15        1.35        1.71      1.38 o 
   1  -6  15        0.52        0.69      1.24 o 
   2  -6  15        2.69        4.77      1.75 o 
   3  -6  15        1.21        2.41      1.58 o 
  -4  -5  15        0.15       -0.26      1.01 o 
  -2  -5  15        2.74        3.36      1.41 o 
  -1  -5  15        0.22       -0.88      1.01 o 
   0  -5  15        2.25        2.80      1.44 o 
   1  -5  15        1.40        0.08      0.60 o 
   2  -5  15        0.46        0.32      0.65 o 
   3  -5  15        4.55        3.26      0.85 o 
  -5  -4  15        1.13        1.46      1.33 o 
  -4  -4  15        3.79        1.05      1.14 o 
  -3  -4  15        7.64        6.16      1.53 o 
  -1  -4  15       12.66        9.27      1.08 o 
   0  -4  15        2.28        2.71      0.78 o 
   1  -4  15        8.57       10.44      1.23 o 
   2  -4  15        1.86        2.05      0.71 o 
   3  -4  15        0.21        0.03      0.65 o 
   4  -4  15        0.17        0.20      1.17 o 
  -5  -3  15        0.14        0.67      1.14 o 
  -4  -3  15        6.96        4.72      1.55 o 
  -3  -3  15        1.38        0.24      0.98 o 
  -2  -3  15        1.51        0.97      0.71 o 
  -1  -3  15       11.22       11.07      1.18 o 
   0  -3  15        2.54        2.51      1.08 o 
   1  -3  15        0.96       -0.16      0.63 o 
   2  -3  15        6.07        6.87      1.00 o 
   3  -3  15        0.32        0.20      0.65 o 
   4  -3  15        0.63        0.98      0.75 o 
  -5  -2  15        0.31       -0.98      0.98 o 
  -4  -2  15        0.16       -0.12      0.97 o 
  -3  -2  15        3.05        3.51      0.91 o 
  -2  -2  15       19.43       21.80      1.58 o 
  -1  -2  15       18.30       21.66      1.82 o 
   0  -2  15        1.00        1.61      0.72 o 
   1  -2  15       12.28       15.40      1.30 o 
   2  -2  15       23.95       24.45      1.48 o 
   3  -2  15        0.92        1.04      0.71 o 
   4  -2  15        0.82        0.32      0.92 o 
  -5  -1  15        5.08        5.22      1.87 o 
  -4  -1  15        0.33       -0.17      0.66 o 
  -3  -1  15        4.60        4.27      0.67 o 
  -2  -1  15        3.16        3.73      0.62 o 
  -1  -1  15        4.57        4.60      0.70 o 
   0  -1  15        8.61        8.08      0.73 o 
   1  -1  15        1.79        1.87      0.55 o 
   2  -1  15        9.23        6.99      0.73 o 
   3  -1  15        3.69        5.21      0.69 o 
   4  -1  15        3.59        2.13      0.67 o 
  -5   0  15        0.31        0.75      0.80 o 
  -4   0  15        1.86        1.42      0.70 o 
  -3   0  15       26.79       29.00      1.37 o 
  -2   0  15        1.08       -0.20      0.64 o 
  -1   0  15       13.14       14.62      1.03 o 
   0   0  15        9.88        8.22      0.94 o 
   1   0  15        5.53        7.79      0.79 o 
   2   0  15        0.00        0.06      0.51 o 
   3   0  15       15.13       16.24      1.13 o 
   4   0  15        3.29        3.76      0.82 o 
  -5   1  15        5.04        6.11      1.22 o 
  -4   1  15        0.29       -0.11      0.72 o 
  -3   1  15        4.42        3.99      1.51 o 
  -2   1  15        3.31        4.23      1.11 o 
  -1   1  15        4.71        3.29      1.02 o 
   0   1  15        8.51        4.39      1.38 o 
   1   1  15        1.82        1.95      0.73 o 
   2   1  15        9.20        8.26      1.10 o 
   3   1  15        3.71        5.40      1.58 o 
   4   1  15        3.57        2.64      0.98 o 
  -5   2  15        0.29       -0.97      0.97 o 
  -4   2  15        0.15        0.21      1.07 o 
  -3   2  15        2.99        1.90      1.44 o 
  -2   2  15       19.46       20.64      3.04 o 
  -1   2  15       18.55       20.02      1.72 o 
   0   2  15        0.94       -0.35      0.91 o 
   1   2  15       12.50       14.80      1.98 o 
   2   2  15       24.06       27.12      2.32 o 
   3   2  15        0.88        0.27      1.13 o 
   4   2  15        0.82        0.51      1.28 o 
  -5   3  15        0.13       -0.98      1.50 o 
  -4   3  15        6.87        6.78      1.52 o 
  -3   3  15        1.46        1.10      1.26 o 
  -2   3  15        1.61        0.61      1.22 o 
  -1   3  15       11.09        9.18      1.49 o 
   0   3  15        2.48        2.27      1.10 o 
   3   3  15        0.32        0.14      1.21 o 
   4   3  15        0.64        0.01      1.31 o 
  -5   4  15        1.10       -0.81      2.75 o 
  -4   4  15        3.87        3.38      1.54 o 
  -3   4  15        7.86        9.30      1.65 o 
  -2   4  15       13.75       15.94      1.79 o 
  -1   4  15       12.15       10.17      1.54 o 
   0   4  15        2.44        3.99      1.22 o 
   1   4  15        8.59       11.50      2.02 o 
   3   4  15        0.19       -0.86      1.15 o 
   4   4  15        0.18       -0.16      1.40 o 
  -4   5  15        0.13        0.54      1.54 o 
  -3   5  15        0.25       -0.35      1.39 o 
  -2   5  15        2.77        2.41      1.35 o 
  -1   5  15        0.21       -0.13      1.18 o 
   0   5  15        2.35        3.79      1.75 o 
   1   5  15        1.41        3.28      1.56 o 
  -3   6  15        4.84        7.58      2.91 o 
  -2   6  15        3.72        7.10      2.64 o 
  -1   6  15        0.50        2.72      2.05 o 
   0   6  15        1.46        5.78      1.94 o 
   1   6  15        0.51        2.62      1.53 o 
  -2   7  15        4.71        2.69      2.53 o 
  -1   7  15        7.16        9.77      2.58 o 
   0   7  15        0.95        3.41      1.77 o 
   1   7  15        0.98        6.63      1.80 o 
  -2  -7  16        0.94       -0.09      1.24 o 
  -1  -7  16        1.03        2.74      1.51 o 
   0  -7  16        5.23        4.07      1.84 o 
  -2  -6  16        4.17        3.62      1.58 o 
  -1  -6  16        2.98        3.11      1.64 o 
   0  -6  16        2.78        0.19      1.27 o 
   1  -6  16        2.91        1.38      1.29 o 
   2  -6  16        0.68        2.62      1.53 o 
  -4  -5  16        7.15        3.80      1.57 o 
  -1  -5  16        3.24        2.95      1.46 o 
   0  -5  16        1.85        1.75      1.35 o 
   1  -5  16        1.80        0.94      0.72 o 
   2  -5  16        0.17       -0.28      0.67 o 
   3  -5  16        1.56        1.67      0.79 o 
  -4  -4  16        0.22       -0.56      0.98 o 
  -1  -4  16       11.58       10.09      2.30 o 
   0  -4  16        5.90        7.18      1.05 o 
   1  -4  16        1.00        0.95      0.73 o 
   2  -4  16        1.90        1.60      0.76 o 
   3  -4  16        1.81        1.44      0.77 o 
  -5  -3  16        1.12        0.84      1.26 o 
  -4  -3  16        1.00        0.38      1.14 o 
  -3  -3  16        0.59        0.41      1.07 o 
  -2  -3  16        1.03        0.17      0.98 o 
  -1  -3  16       65.17       67.31      3.50 o 
   0  -3  16        5.36        3.79      1.00 o 
   1  -3  16        6.19        5.08      0.94 o 
   2  -3  16        1.54        2.63      0.83 o 
   3  -3  16        1.38        1.59      0.74 o 
   4  -3  16        0.17       -0.54      0.71 o 
  -5  -2  16        0.76       -1.04      1.04 o 
  -4  -2  16        1.13        1.36      1.19 o 
  -3  -2  16        1.96        0.55      0.75 o 
  -2  -2  16        3.45        3.37      0.87 o 
  -1  -2  16       13.82       13.60      1.78 o 
   0  -2  16        3.41        2.51      0.79 o 
   1  -2  16        0.37       -0.01      0.92 o 
   2  -2  16       16.91       15.70      1.47 o 
   3  -2  16        0.53        1.64      0.81 o 
   4  -2  16        0.87        0.06      0.82 o 
  -5  -1  16        2.68        2.17      0.73 o 
  -4  -1  16        3.26        1.92      1.11 o 
  -3  -1  16        0.85        1.07      0.55 o 
  -2  -1  16        4.24        4.34      0.65 o 
  -1  -1  16        3.78        4.24      0.71 o 
   0  -1  16        5.58        6.83      0.81 o 
   1  -1  16        0.94        1.30      0.56 o 
   2  -1  16        0.84        1.34      0.57 o 
   3  -1  16        2.85        2.15      0.64 o 
   4  -1  16        0.57       -0.54      0.72 o 
  -5   0  16        0.06       -0.71      0.71 o 
  -4   0  16        0.78        0.20      0.66 o 
  -3   0  16        1.87        2.45      0.86 o 
  -2   0  16        9.18       10.68      1.08 o 
  -1   0  16        2.11        2.86      1.08 o 
   0   0  16        0.00        0.42      0.77 o 
   1   0  16       17.20       17.92      1.10 o 
   2   0  16        0.23       -0.53      0.53 o 
   3   0  16        1.66        2.42      0.72 o 
   4   0  16        0.12        0.91      0.97 o 
  -5   1  16        2.61        2.86      1.14 o 
  -4   1  16        3.14        0.99      0.80 o 
  -3   1  16        0.93        0.00      1.87 o 
  -2   1  16        4.27        3.97      2.30 o 
  -1   1  16        3.96        2.90      1.02 o 
   0   1  16        5.77        5.53      1.41 o 
   1   1  16        0.99        0.02      1.11 o 
   2   1  16        0.84        1.33      0.81 o 
   3   1  16        2.83        2.22      0.97 o 
   4   1  16        0.57        0.83      1.41 o 
  -5   2  16        0.78        0.86      2.01 o 
  -4   2  16        1.11        2.74      1.20 o 
  -3   2  16        1.89        0.30      1.10 o 
  -2   2  16        3.45        2.33      1.19 o 
  -1   2  16       14.04       13.01      1.94 o 
   0   2  16        3.25        5.64      1.53 o 
   1   2  16        0.38       -0.88      1.24 o 
   3   2  16        0.51       -0.72      1.16 o 
   4   2  16        0.89       -0.61      1.27 o 
  -5   3  16        1.09        0.67      1.55 o 
  -4   3  16        1.05        0.96      1.32 o 
  -3   3  16        0.63       -0.75      1.26 o 
  -2   3  16        1.01       -0.56      1.12 o 
  -1   3  16       64.44       74.08      4.04 o 
   0   3  16        5.53        7.12      1.34 o 
   1   3  16        6.12        7.42      1.77 o 
   4   3  16        0.17       -0.26      1.40 o 
  -4   4  16        0.22        1.23      1.89 o 
  -3   4  16        3.73        2.74      2.06 o 
  -2   4  16        3.07        1.66      1.65 o 
  -1   4  16       11.88       15.17      2.57 o 
   0   4  16        5.84        8.73      2.10 o 
  -4   5  16        7.08        4.72      3.35 o 
  -3   5  16        0.12        0.29      1.49 o 
  -2   5  16        1.69       -0.67      1.36 o 
  -1   5  16        3.25        4.60      1.39 o 
   0   5  16        1.76        1.97      1.27 o 
   1   5  16        1.82        6.10      1.92 o 
  -3   6  16        0.05       -2.35      2.35 o 
  -2   6  16        4.19        1.35      2.41 o 
  -1   6  16        2.95        2.10      2.23 o 
   0   6  16        2.90        5.53      2.04 o 
   1   6  16        2.82        6.45      1.78 o 
  -1   7  16        1.02        5.32      2.45 o 
   0   7  16        5.19        8.21      2.34 o 
  -1  -6  17        1.85        2.98      1.56 o 
   0  -6  17        1.34        1.69      1.46 o 
   1  -6  17        2.18        2.33      1.51 o 
  -1  -5  17        0.84        0.97      1.36 o 
   0  -5  17        1.43        2.26      1.48 o 
   1  -5  17        1.56        1.03      0.74 o 
   2  -5  17        0.18        0.78      0.76 o 
  -4  -4  17        1.92       -0.23      1.12 o 
  -1  -4  17        0.20        0.12      0.89 o 
   0  -4  17        4.29        3.89      0.93 o 
   1  -4  17        0.57        1.04      0.76 o 
   2  -4  17        0.82        3.08      0.89 o 
   3  -4  17        2.00        3.16      0.92 o 
  -4  -3  17        5.38        0.73      1.25 o 
  -2  -3  17        4.67        3.74      1.24 o 
  -1  -3  17       14.18       12.91      1.78 o 
   0  -3  17       15.37       14.42      1.41 o 
   1  -3  17        5.77        4.77      0.95 o 
   2  -3  17        2.68        0.88      0.85 o 
   3  -3  17        1.06        0.89      0.77 o 
  -4  -2  17        0.16       -0.08      1.12 o 
  -3  -2  17        3.43        3.57      1.15 o 
  -2  -2  17       15.82       17.18      2.07 o 
  -1  -2  17        2.27        1.89      1.18 o 
   0  -2  17        1.19        1.57      1.04 o 
   1  -2  17        2.85        2.57      0.88 o 
   2  -2  17        0.50        0.49      0.74 o 
   3  -2  17        0.23       -0.38      0.70 o 
  -4  -1  17        3.52        4.70      1.25 o 
  -3  -1  17        2.16        2.32      0.61 o 
  -2  -1  17        0.50       -0.36      0.55 o 
  -1  -1  17        1.35        1.54      0.59 o 
   0  -1  17        1.17        1.18      0.63 o 
   1  -1  17        0.99        0.32      0.61 o 
   2  -1  17        0.51        0.35      0.56 o 
   3  -1  17        1.70        1.67      0.84 o 
  -5   0  17        0.09        0.76      1.77 o 
  -4   0  17        2.73        0.97      0.72 o 
  -3   0  17        5.14        3.51      1.29 o 
  -2   0  17        0.02       -0.28      0.63 o 
  -1   0  17        1.22        0.77      0.90 o 
   0   0  17        4.90        3.51      0.85 o 
   1   0  17        8.57        7.15      0.97 o 
   2   0  17        1.00        1.18      0.63 o 
   3   0  17        0.03       -0.04      0.64 o 
  -5   1  17        2.82        3.09      1.37 o 
  -4   1  17        3.51        2.69      1.14 o 
  -3   1  17        2.13        1.95      1.74 o 
  -2   1  17        0.44       -0.90      0.90 o 
  -1   1  17        1.46        2.77      1.29 o 
   0   1  17        1.16        2.70      1.31 o 
   1   1  17        1.05       -0.04      1.16 o 
   2   1  17        0.54       -0.67      1.15 o 
   3   1  17        1.73        1.03      0.91 o 
  -4   2  17        0.17       -1.51      1.51 o 
  -3   2  17        3.38        3.85      1.30 o 
  -2   2  17       15.68       14.04      1.66 o 
  -1   2  17        2.29        1.54      1.14 o 
   0   2  17        1.23        1.45      1.34 o 
   1   2  17        2.79        3.70      1.46 o 
   2   2  17        0.52        0.29      1.33 o 
  -4   3  17        5.26        3.05      1.44 o 
  -3   3  17        0.80        0.24      2.56 o 
  -2   3  17        4.48       -0.65      1.86 o 
  -1   3  17       14.47       13.91      2.16 o 
   0   3  17       15.21       18.24      2.36 o 
   1   3  17        5.62        3.72      1.71 o 
  -4   4  17        1.92       -1.74      1.89 o 
  -3   4  17        0.00        1.11      1.46 o 
  -2   4  17        7.75        6.01      2.81 o 
  -1   4  17        0.22       -0.96      1.26 o 
   0   4  17        4.20        3.20      1.29 o 
   1   4  17        0.55       -1.56      1.56 o 
  -3   5  17        2.70        2.36      1.56 o 
  -2   5  17        1.31        0.77      2.33 o 
  -1   5  17        0.81        0.89      1.63 o 
   0   5  17        1.37        2.20      1.33 o 
  -2   6  17        1.62        1.30      2.52 o 
  -1   6  17        1.89        4.03      2.51 o 
   0   6  17        1.32        1.53      1.99 o 
   0  -5  18        0.39        1.23      1.37 o 
   1  -5  18        0.78        0.31      0.76 o 
  -1  -4  18        3.60        2.41      1.13 o 
   0  -4  18        5.99        4.42      1.22 o 
   1  -4  18        3.35        2.49      0.95 o 
   2  -4  18        1.99        1.47      0.84 o 
  -2  -3  18        1.70        1.15      1.12 o 
  -1  -3  18       13.97       16.00      2.04 o 
   0  -3  18        4.23        4.73      1.33 o 
   1  -3  18        2.54        1.23      0.85 o 
   2  -3  18        0.43        0.53      0.75 o 
  -4  -2  18        0.45       -0.62      1.06 o 
  -3  -2  18        0.24       -0.47      1.11 o 
  -2  -2  18       10.70       13.28      1.95 o 
  -1  -2  18        1.58        1.71      1.18 o 
   0  -2  18        0.49        1.53      1.11 o 
   1  -2  18        2.92        3.29      1.23 o 
   2  -2  18        0.56       -0.60      0.73 o 
   3  -2  18        0.45       -0.29      1.14 o 
  -4  -1  18        0.35       -0.98      1.06 o 
  -3  -1  18        2.88        1.44      0.92 o 
  -2  -1  18        2.61        3.62      1.28 o 
  -1  -1  18        0.59        1.81      0.60 o 
   0  -1  18        4.98        6.91      1.44 o 
   1  -1  18        1.06        2.23      1.21 o 
   2  -1  18        0.36        0.35      0.82 o 
   3  -1  18        1.09        1.34      0.87 o 
  -4   0  18        0.37        0.21      0.74 o 
  -3   0  18        4.75        3.55      1.25 o 
  -2   0  18        0.06        0.15      0.79 o 
  -1   0  18        1.05        1.30      0.80 o 
   0   0  18        0.00        0.50      0.79 o 
   1   0  18        2.09        1.42      0.81 o 
   2   0  18        0.18        0.18      0.81 o 
   3   0  18        0.93        1.24      0.70 o 
  -4   1  18        0.34        0.16      1.03 o 
  -3   1  18        2.84        1.39      3.29 o 
  -2   1  18        2.72        2.81      1.53 o 
  -1   1  18        0.53        1.41      1.30 o 
   0   1  18        4.99        4.89      1.46 o 
   1   1  18        1.11        2.12      1.28 o 
   2   1  18        0.34        1.12      1.29 o 
   3   1  18        1.08        0.23      1.33 o 
  -4   2  18        0.47       -0.16      1.50 o 
  -3   2  18        0.23       -0.92      2.31 o 
  -2   2  18       10.64        9.35      2.58 o 
  -1   2  18        1.58        0.74      1.42 o 
   0   2  18        0.48       -0.11      1.33 o 
   1   2  18        2.89        1.53      1.37 o 
   2   2  18        0.56        0.28      1.38 o 
   3   2  18        0.45        0.31      1.41 o 
  -3   3  18        0.28        0.26      2.01 o 
  -2   3  18        1.78       -1.63      1.63 o 
  -1   3  18       13.72       11.80      1.83 o 
   0   3  18        4.36        7.31      1.90 o 
   1   3  18        2.54        1.10      1.50 o 
   2   3  18        0.44        2.29      1.64 o 
  -3   4  18        3.08       -0.49      2.75 o 
  -2   4  18        1.64        0.35      2.85 o 
  -1   4  18        3.63        2.02      1.46 o 
   0   4  18        6.05        6.09      1.91 o 
   1   4  18        3.35        3.89      1.89 o 
  -2   5  18        0.09       -0.36      1.53 o 
  -1   5  18        1.80        1.16      2.25 o 
   0   5  18        0.36        2.94      1.40 o 
   1   5  18        0.75       -0.34      1.54 o 
  -1  -4  19        2.79        2.11      1.20 o 
   0  -4  19        2.16        2.00      1.17 o 
   1  -4  19        0.01        0.04      0.80 o 
  -2  -3  19        1.16        0.52      1.08 o 
  -1  -3  19        0.14        0.21      1.11 o 
   0  -3  19        4.59        4.78      1.42 o 
   1  -3  19        3.47        4.29      1.29 o 
  -3  -2  19        1.00       -0.46      1.14 o 
  -2  -2  19        1.86        0.77      1.30 o 
  -1  -2  19        5.62        3.91      1.31 o 
   0  -2  19        0.06        1.19      1.09 o 
   1  -2  19        0.26        1.64      1.18 o 
   2  -2  19        0.89        1.05      1.17 o 
  -3  -1  19        1.99        1.10      1.37 o 
  -2  -1  19        5.10        7.95      1.79 o 
  -1  -1  19        0.27        2.30      1.33 o 
   0  -1  19        0.26       -0.35      1.04 o 
   1  -1  19        3.19        4.00      1.33 o 
   2  -1  19        0.30        2.60      1.36 o 
  -3   0  19        0.04       -0.73      1.00 o 
  -2   0  19        0.50        0.92      0.86 o 
  -1   0  19        0.91        1.64      0.83 o 
   0   0  19        2.19        3.19      0.92 o 
   1   0  19        0.00        0.74      0.90 o 
   2   0  19        0.35        0.25      0.80 o 
  -3   1  19        1.98        0.79      1.06 o 
  -2   1  19        5.07        5.37      1.52 o 
  -1   1  19        0.25        1.69      1.37 o 
   0   1  19        0.25        1.24      1.30 o 
   1   1  19        3.16        2.12      1.43 o 
   2   1  19        0.32       -0.49      1.29 o 
  -3   2  19        0.97       -0.89      3.85 o 
  -2   2  19        1.83       -0.17      3.51 o 
  -1   2  19        5.63        4.57      1.67 o 
   0   2  19        0.06       -0.87      1.38 o 
   1   2  19        0.25       -0.76      1.29 o 
   2   2  19        0.89        1.11      1.46 o 
  -3   3  19        1.65       -0.27      1.35 o 
  -2   3  19        1.21       -1.52      2.01 o 
  -1   3  19        0.13        0.55      1.67 o 
   0   3  19        4.66        2.71      1.73 o 
   1   3  19        3.49        4.95      1.78 o 
  -2   4  19        1.63       -2.88      2.88 o 
  -1   4  19        2.74        0.60      1.50 o 
   0   4  19        2.17        3.56      1.91 o 
   1   4  19        0.02        0.80      1.63 o 
  -1  -3  20        1.03       -0.74      1.18 o 
   0  -3  20        6.39        5.70      1.50 o 
  -2  -2  20        0.77        2.30      1.37 o 
  -1  -2  20        0.47        1.15      1.23 o 
   0  -2  20        0.05        2.21      1.26 o 
   1  -2  20        0.11        0.72      1.14 o 
  -2  -1  20        1.21        1.62      1.47 o 
  -1  -1  20        0.62       -0.87      1.23 o 
   0  -1  20        0.96        1.31      1.29 o 
   1  -1  20        0.58       -0.06      1.18 o 
  -2   0  20        3.76        5.84      1.00 o 
  -1   0  20        0.04       -0.55      0.78 o 
   0   0  20        0.02       -0.79      0.80 o 
   1   0  20        0.13       -0.12      1.29 o 
  -2   1  20        1.21        1.00      1.32 o 
  -1   1  20        0.63       -0.89      1.17 o 
   0   1  20        0.94        1.78      1.32 o 
   1   1  20        0.59        2.73      1.40 o 
  -2   2  20        0.74        0.87      1.52 o 
  -1   2  20        0.45        0.97      1.46 o 
   0   2  20        0.05       -1.26      1.26 o 
   1   2  20        0.12       -1.31      1.37 o 
  -1   3  20        1.04       -0.29      1.65 o 
   0   3  20        6.35        7.12      1.94 o 
                                                 
